# Supplementary material for: Promoter from Chinese hamster elongation factor-1a gene and Epstein-Barr virus terminal repeats concatemer fragment maintain stable high-level expression of recombinant proteins
Source: PeerJ. 2023 Oct 24;11:e16287. doi: 10.7717/peerj.16287 (PMC10607201; doi:10.7717/peerj.16287)
Supplement: Supplemental Information 2 [file peerj-11-16287-s002.zip]

Archive with 11 entries (11 files):
- p1.1.gb
- p1.1-D1-eGFP.gb
- p1.1-D2-eGFP.gb
- p1.1-D-eGFP.gb
- p1.1-eGFP.gb
- p1.1-Tr1-eGFP.gb
- p1.1-Tr2(-)EBVTR-eGFP.gb
- p1.1-Tr2-eGFP.gb
- p1.1-Tr3-eGFP.gb
- pOptiVEC(+)EBVTR-eGFP.gb
- pOptiVEC-eGFP.gb
