# Supplementary material for: Promoter from Chinese hamster elongation factor-1a gene and Epstein-Barr virus terminal repeats concatemer fragment maintain stable high-level expression of recombinant proteins
Source: PeerJ. 2023 Oct 24;11:e16287. doi: 10.7717/peerj.16287 (PMC10607201; doi:10.7717/peerj.16287)
Supplement: Supplemental Information 2 [file peerj-11-16287-s002.zip › p1.1.gb]

LOCUS       p1.1       11914 bp    DNA     circular     27-OCT-2020
SOURCE      
  ORGANISM  
COMMENT     This file is created by Vector NTI
            http://www.invitrogen.com/
COMMENT     VNTDATE|-13580146|
COMMENT     VNTDBDATE|-13580153|
COMMENT     LSOWNER|
COMMENT     VNTNAME|p1.1|
COMMENT     VNTAUTHORNAME|Nadezhda Orlova|
FEATURES             Location/Qualifiers
     rep_origin      complement(150..823)
                     /vntifkey="33"
                     /label=pUC\origin
     exon            complement(965..1825)
                     /vntifkey="61"
                     /label=Ampicillin\(bla)\resistance\gene
     promoter        complement(1820..1924)
                     /vntifkey="30"
                     /label=bla\pomoter
     RBS             6487..7074
                     /vntifkey="32"
                     /label=EMCV\IRES
                     /note="internal ribosomal entry site "
     exon            7087..7650
                     /vntifkey="61"
                     /label=DHFR
     misc_feature    complement(1960..2361)
                     /vntifkey="21"
                     /label=EBVTR
     misc_feature    2373..6443
                     /vntifkey="21"
                     /label=CHO\EEF1A\UFR
     misc_feature    7652..11910
                     /vntifkey="21"
                     /label=CHO\EEF1A\DFR
     TATA_signal     5425..5430
                     /vntifkey="41"
                     /label=TATA
     intron          5488..6431
                     /vntifkey="15"
                     /label=intron1
     misc_signal     5455..5455
                     /vntifkey="87"
                     /label=putative\transcription\start
     polyA_signal    7921..7927
                     /vntifkey="25"
                     /label=polyA
BASE COUNT     3083 a      2744 c      3016 g      3071 t 
ORIGIN
        1 cgtccggagc tcaggcgcgc catggctctt ccgcttcctc gctcactgac tcgctgcgct 
       61 cggtcgttcg gctgcggcga gcggtatcag ctcactcaaa ggcggtaata cggttatcca 
      121 cagaatcagg ggataacgca ggaaagaaca tgtgagcaaa aggccagcaa aaggccagga 
      181 accgtaaaaa ggccgcgttg ctggcgtttt tccataggct ccgcccccct gacgagcatc 
      241 acaaaaatcg acgctcaagt cagaggtggc gaaacccgac aggactataa agataccagg 
      301 cgtttccccc tggaagctcc ctcgtgcgct ctcctgttcc gaccctgccg cttaccggat 
      361 acctgtccgc ctttctccct tcgggaagcg tggcgctttc tcatagctca cgctgtaggt 
      421 atctcagttc ggtgtaggtc gttcgctcca agctgggctg tgtgcacgaa ccccccgttc 
      481 agcccgaccg ctgcgcctta tccggtaact atcgtcttga gtccaacccg gtaagacacg 
      541 acttatcgcc actggcagca gccactggta acaggattag cagagcgagg tatgtaggcg 
      601 gtgctacaga gttcttgaag tggtggccta actacggcta cactagaaga acagtatttg 
      661 gtatctgcgc tctgctgaag ccagttacct tcggaaaaag agttggtagc tcttgatccg 
      721 gcaaacaaac caccgctggt agcggttttt ttgtttgcaa gcagcagatt acgcgcagaa 
      781 aaaaaggatc tcaagaagat cctttgatct tttctacggg gtctgacgct cagtggaacg 
      841 aaaactcacg ttaagggatt ttggtcatga gattatcaaa aaggatcttc acctagatcc 
      901 ttttaaatta aaaatgaagt tttaaatcaa tctaaagtat atatgagtaa acttggtctg 
      961 acagttacca atgcttaatc agtgaggcac ctatctcagc gatctgtcta tttcgttcat 
     1021 ccatagttgc ctgactcccc gtcgtgtaga taactacgat acgggagggc ttaccatctg 
     1081 gccccagtgc tgcaatgata ccgcgagacc cacgctcacc ggctccagat ttatcagcaa 
     1141 taaaccagcc agccggaagg gccgagcgca gaagtggtcc tgcaacttta tccgcctcca 
     1201 tccagtctat taattgttgc cgggaagcta gagtaagtag ttcgccagtt aatagtttgc 
     1261 gcaacgttgt tgccattgct acaggcatcg tggtgtcacg ctcgtcgttt ggtatggctt 
     1321 cattcagctc cggttcccaa cgatcaaggc gagttacatg atcccccatg ttgtgcaaaa 
     1381 aagcggttag ctccttcggt cctccgatcg ttgtcagaag taagttggcc gcagtgttat 
     1441 cactcatggt tatggcagca ctgcataatt ctcttactgt catgccatcc gtaagatgct 
     1501 tttctgtgac tggtgagtac tcaaccaagt cattctgaga atagtgtatg cggcgaccga 
     1561 gttgctcttg cccggcgtca atacgggata ataccgcgcc acatagcaga actttaaaag 
     1621 tgctcatcat tggaaaacgt tcttcggggc gaaaactctc aaggatctta ccgctgttga 
     1681 gatccagttc gatgtaaccc actcgtgcac ccaactgatc ttcagcatct tttactttca 
     1741 ccagcgtttc tgggtgagca aaaacaggaa ggcaaaatgc cgcaaaaaag ggaataaggg 
     1801 cgacacggaa atgttgaata ctcatactct tcctttttca atattattga agcatttatc 
     1861 agggttattg tctcatgagc ggatacatat ttgaatgtat ttagaaaaat aaacaaatag 
     1921 gggttccgcg cacatttccc cgaaaagtgc cacctgcatc tcatcacggt cacgcatggc 
     1981 tgcgcccgcg cagcgccccc cgaccccccc ccgatccccg gaacgccagc cgccatccac 
     2041 cgcccgcagc ccccggagcc cgcggacccc gaccccccgc cgctcgcccg ccgttgcgcc 
     2101 gctctctgcg ggggggctag ggggccgcgg ggggaaggcc acgccccctc cactttttcc 
     2161 aggaatgcgc ggcatgaccc gcccccccca tgacccgcca acaccccccc gatgcccccc 
     2221 gggggtcttt cctggggggc ctttgtcagg gttgcctgtg tcacccacgg gccccttggc 
     2281 cacgcttgcc tgggtcaccc cggagccccg ggtcacgttt gccggggtca gccctggggc 
     2341 gcttcttcac gctccattgc catgcagaat tccacgttgt gcatagaaac agatgcaggc 
     2401 aaaacatcca cacatataaa acaaaaaatt aaaaccaata aaactcctaa acttttggtc 
     2461 tttcttgaat cttcaatccc tcaggttatg aaataatcat ttatgcagtc aaaaatttgc 
     2521 cattcttgtt gccaggtgtg gtgatgattc ggggaagcag aagcaggcag atctctgtga 
     2581 atgaggccag cctggtctac aaagtgagtc ccaggacagt caggcctgtt acacagagaa 
     2641 accttgaaaa aaaaaagata atatgtactg ttgtattacc ccaatatata aggctaaacc 
     2701 attagaagca caacactgtt aagtacggaa aataatatct agtgtggtac agttactact 
     2761 actataatac actaatatag ctgtgggaaa ctagttccaa agatgaatta ctaaccagtg 
     2821 tttccaagga aataaatgaa agcagagaga ttagttctat tgctagtgtt tcattttcgt 
     2881 atatttctta caatttctct tgttacaaat aggcactagg gtatcaagat aattttaacg 
     2941 actggctgag aaccctagaa aatctctgtg aaaaagggat ttgtgaaatg agagagggta 
     3001 atgtggccat tatagaaaag gcttttgtgt gccttgcatg catagaccct gtgtttgatc 
     3061 tcttaacacc ctccttgacc agaaaaagct tctgtggata gaaaatgatt agttatatat 
     3121 acttttaggg aaacgtagtt ctggattctt tggttacaat taacagaatt aagtgcaaac 
     3181 aaagccagaa acctcctgat aaatgagaaa acctgcttgt agaaggttgt aaggctctgt 
     3241 aatataggaa ttaggagaaa agaaacctgt gtggtggggc acgtctgtaa tcccagcatt 
     3301 gggaagtaga ggtagaagat tagaaatcaa aggccagcct cagcaacaca gtgagtttga 
     3361 ggccaccctg aactacatca ggttctgtct cctttctttt tttttttttt cttttctttt 
     3421 tttggtttct ctgtgtagtt ttggagccta tcctggcact agctctgaag agcaggctgg 
     3481 cctcgaactc agagatcagc cagcctctgc tgggattaaa ggtatgcacc accaacgccc 
     3541 caggttttgt ctcaaacaaa caaaaataac atcaggaggt ggtgagaggg ctcagtggtc 
     3601 acaggcattc tctgcaaagc ctgactctga gttggatcct ttagagctac atggttgagg 
     3661 gaagagaact gactcctgga aggtgtcctc tggtccccac acatagctat acacagcatg 
     3721 tgcattcaca cacactaaat aatgctattt ttaaaaaaat taaaaacaac aacagtttgg 
     3781 gttgtgaaaa ctagaactag ataataggta agaatcaagt atcatgtaaa tttgctttca 
     3841 actcatccca aaatttgttt tatatttcag tttttttcct tcctagcttg actgtggagt 
     3901 cttgtccgga agcaaatagt tcctttgcag atcccacatg tggacaccgg acagtaggtc 
     3961 ctcaaatgct ccttattagg ttggttcaat aatatcaatt gtttgttact aggcagtgat 
     4021 gttgtacatc tggaggagat ctcttgagcc cataatcagg ttattaggaa taaatactct 
     4081 aaggctaaaa atgtagctta gtgataagag tgcttgcctg gtgtgctgag accctcggtt 
     4141 ccatctccac aaccccatat tccattacaa aatacctttt caccgtccct agcattaaga 
     4201 aacaaaacaa caaagaagtt tttctttctt ctgagatcct gcccggagag gcatttaaaa 
     4261 ctggccaggg ccaaaaaaaa aaaaaaaaaa agaaaaaaaa gaaaagaaaa caggctaggg 
     4321 ccggcatggt ggcgcacgcc tttaatccca gcacgcagga ggcagaggca gggcggatct 
     4381 ctgtgagttt gaggtcagcc tggtctacct agtgagtttc agggcaccca gggctaaaga 
     4441 gactgtctca aaaacaaaac agccacacaa tcagaaccac agcaaaacgc agttatgatc 
     4501 cttggaactg taggaatgac aagcatttaa ataataggac gagccatttt tgagaagctc 
     4561 tgatttcaca agtgtcaggg atgggctctg ggcgagtaag attgctaatg ctggcctcta 
     4621 aatgagacca cgtggagttg attagattct tttcatgttc ctcgtgctct atcaaataac 
     4681 tgtacccaaa tacacacaca cacacacaca cacaatgcgc gcacacacaa aatccttttt 
     4741 tagcttaaga agcccagaat cagaagtaaa gctaactgtg ggacttaagt attattctga 
     4801 acggaactcc cagggcgtga agcgcgcttc aggcttccag agaagcagct ggcgctggat 
     4861 ggaatgaacc aagaggccag cacaggggca gatccgtcga gctctcggcc accgagctga 
     4921 gcccttaggt tctggggctg ggaagggtcc ctaggattgt gcacctctcc cgcgggggac 
     4981 aagcaggggg atggcggggc tgacgtcggg aggtggcctc cacgggaagg gacacccgga 
     5041 tctcgacaca gccttggcag tggagtcagg aagggtaggg acagattctg gacgccctct 
     5101 tggccagctc ctcaccgccc cacccccgac tggagccgag agtaattcat acaaaaggag 
     5161 ggatcgcctt cgcccctggg aatcccaggg accgtcgcta aattctggcc ggcctcccag 
     5221 cccggaaccg ctgtgcccgc ccagcgcggc gggaggagcc tgcgcctagg gcggatcgcg 
     5281 ggtcggcggg agagcacaag cccacagtcc ccggcggtgg gggaggggcg cgctgagcgg 
     5341 gggcccggga gccagcgcgg ggcaaactgg gaaagtggtg tcgtgtgctg gctccgccct 
     5401 cttcccgagg gtgggggaga acggtataaa agtgcggtag tcgcgttgga cgttcttttt 
     5461 cgcaacgggt ttgccgtcag aacgcaggtg agtggcgggt gtggcctccg cgggcccggg 
     5521 ctccctcctt tgagcggggt cggaccgccg tgcgggtgtc gtcggccggg cttctctgcg 
     5581 agcgttcccg ccctggatgg cgggctgtgc gggagggcga gggggggagg cctggcggcg 
     5641 gccccggagc ctcgcctcgt gtcgggcgtg aggcctagcg tggcttccgc cccgccgcgt 
     5701 gccaccgcgg ccgcgctttg ctgtctgccc ggctgccctc gattgcctgc ccgcggcccg 
     5761 ggccaacaaa gggagggcgt ggagctggct ggtagggagc cccgtagtcc gcatgtcggg 
     5821 cagggagagc ggcagcagtc ggggggggga ccgggcccgc ccgtcccgca gcacatgtcc 
     5881 gacgccgcct ggacgggtag cggcctgtgt cctgataagg cggccgggcg gtgggtttta 
     5941 gatgccgggt tcaggtggcc ccgggtcccg gcccggtctg gccagtaccc cgtagtggct 
     6001 tagctccgag gagggcgagg cccgcccgcc cggcaccagt tgcgtgcgcg gaaagatggc 
     6061 cgctcccggg ccctgtagca aggagctcaa aatggaggac gcggcagccc ggcggagcgg 
     6121 ggcgggtgag tcacccacac aaaggaagag ggccttgccc ctcgccggcc gctgcttcct 
     6181 gtgaccccgt ggtgtaccgg ccgcacttca gtcaccccgg gcgctctttc ggagcaccgc 
     6241 tggcctccgc tgggggaggg gatctgtcta atggcgttgg agtttgctca catttggtgg 
     6301 gtggagactg tagccaggcc agcctggcca tgaaagtaat tcttggaatt tgcccatttt 
     6361 gagtttggag cgaagctgat tgacaaagct gcttagccgt tcaaaggtat tcttcgaact 
     6421 ttttttttaa ggtgttgtga aaacctcgag gtacgtatcg cgaaagctag cggccgcgca 
     6481 gttaacgccg cccctctccc tccccccccc ctaacgttac tggccgaagc cgcttggaat 
     6541 aaggccggtg tgcgtttgtc tatatgttat tttccaccat attgccgtct tttggcaatg 
     6601 tgagggcccg gaaacctggc cctgtcttct tgacgagcat tcctaggggt ctttcccctc 
     6661 tcgccaaagg aatgcaaggt ctgttgaatg tcgtgaagga agcagttcct ctggaagctt 
     6721 cttgaagaca aacaacgtct gtagcgaccc tttgcaggca gcggaacccc ccacctggcg 
     6781 acaggtgcct ctgcggccaa aagccacgtg tataagatac acctgcaaag gcggcacaac 
     6841 cccagtgcca cgttgtgagt tggatagttg tggaaagagt caaatggctc tcctcaagcg 
     6901 tattcaacaa ggggctgaag gatgcccaga aggtacccca ttgtatggga tctgatctgg 
     6961 ggcctcggta cacatgcttt acatgtgttt agtcgaggtt aaaaaaacgt ctaggccccc 
     7021 cgaaccacgg ggacgtggtt ttcctttgaa aaacacgatg ataatatggc cacaagatct 
     7081 gccaccatgg ttcgaccatt gaactgcatc gtcgccgtgt cccaaaatat ggggattggc 
     7141 aagaacggag acctaccctg gcctccgctc aggaacgagt tcaagtactt ccaaagaatg 
     7201 accacaacct cttcagtgga aggtaaacag aatctggtga ttatgggtag gaaaacctgg 
     7261 ttctccattc ctgagaagaa tcgacctcta aaggacagaa ttaatatagt tctcagtaga 
     7321 gaactcaaag aaccaccacg aggagctcat tttcttgcca aaagtttgga tgatgcctta 
     7381 agacttattg aacaaccgga attggcaagt aaagtagaca tggtttggat agtcggaggc 
     7441 agttctgttt accaggaagc catgaatcaa ccaggccacc tcagactctt tgtgacaagg 
     7501 atcatgcagg aatttgaaag tgacacgttt ttcccagaaa ttgatttggg gaaatataaa 
     7561 cttctcccag aatacccagg cgtcctctct gaggtccagg aggaaaaagg catcaagtat 
     7621 aagtttgaag tctacgagaa gaaagactaa tctagcatat tacccctaac acctgccacc 
     7681 ccagtcttaa tcagtggtgg aagaacggtc tcagaactgt ttgtctcaat tggccattta 
     7741 agtttaatag tgaaagactg gttaatgata acaatgcatc ggaaaacctt caggaggaaa 
     7801 ggagaatgtt ttgtggaaca tttttgtgtg tgtggcagtt ttaagttatt agttttcaaa 
     7861 atcagtactt tttaatggaa acaacttgac caaaaatctg tcacagaatt ttgagaccca 
     7921 ttaaaataca agtttaatga gaagtctgtc tctgttaatg ctgaagtcat tactaagtgc 
     7981 ttagcttagc aaggtatgtg gatgcccatt tgtgttccaa gggattggac tgttcatcag 
     8041 gacccagagc tgagtttcaa gggctcaaga gatggcttat tacctgtggg tgtcttgaag 
     8101 gttctggttg ggacaaatta ggaatgtttt tggcagacat ggtgactacc cttcatctgg 
     8161 gtgagttcag ttgatttgtc ttgagccttt ggggtttaca caagtaaatg acatcataca 
     8221 gttagtgtat tgttagtgaa tattaatata tgaggcaggc tttgctctag caattttaga 
     8281 actagttttc aggaaagggt tcatcttgtg cattggatgt ttgattctat cacttagagt 
     8341 ttaaactgaa agtgctcaag aggttttatt taggctggga tataaataag cctttctgta 
     8401 gcttgtaatg gtatcaggaa tttaaaaggc catctggggc acaaagatta agcagaaaag 
     8461 gtagaaggtg agattggggg actttgagta cttcacacac tttaatgtgt gagtgcttta 
     8521 gtgcatatag tacaactgcc agataagggc atccacatct gattgtttgg aaggcacctt 
     8581 gtggtttctg ggaattcaga attgggagaa aaagtgctcc caaccgctga agcccttggt 
     8641 aatctgcagg gtgtttattt agcaggagat aaggacaaaa agttatagtg tggagttggt 
     8701 tgagttggta gatgtcatta caacaggtgg tcttaaattg ggttaggagt cactttgaaa 
     8761 tacctgggcc ataagcaaag tggcattttc acctttcagg agaaactggt acacttatcc 
     8821 attctatagt gcatgcttgt tcaattgggc tgatgactaa accggtgact aaaggtttgt 
     8881 cagtataaat ggatgggttg taggcagacg gtgaggaatt actatacctg caaggagtca 
     8941 ttgcctgatc tgcctggaaa ggggcaggat tgagtctcag aaggtgtaca ccataggata 
     9001 tggaaaaatt tgtcacgcct agcattcaac ttagtggtgt agcgccacct actggcactt 
     9061 taaaagctta gcatagagga gcatgtgtgt taggagctcg gatgggatcc agggcctcaa 
     9121 ggtttgcatg taaataaaag ccctttacca aattaactac ataccagcat acatcagtcc 
     9181 tttagtgttg aaaaacagaa gtgaaagcta atatatatag tgcttgcttt atttaagtct 
     9241 agctgattac gtgtttggtt gccagtgtga ctagtctgga gttgaatttg tcctcagaca 
     9301 cgtaaaatgg aatttgggat tcacaacact ctagtatgag ggacctaatg gcctgtacca 
     9361 ggcacaaacg tgtctataaa ctacacaaaa cgaaggaatt tacaggaatt aggaaggtat 
     9421 tcttaacatt aaaacattat gggcatttta aaaaaagctt tgacaggatt tctttgtcat 
     9481 ggctgtcctg gagctagttg tgtagaccag gctgggctga aatcttgtct gcctgcctgg 
     9541 cttggacact tttttattat gtatacaaca ttctgcttcc atgtatatct gcacattaga 
     9601 agacggcacc agatctccta atggatggtt gtgagccacc atgtggttgc tgggaattga 
     9661 actcaggacc tctggaagag cagtgctctt aacctctgag ccatctccag ccccagcttg 
     9721 ggcacatttt taatggctgg gaaatcaaac cccctaggcc ttctgtcagt aatgaagggc 
     9781 ttttggctac cgagagtagg atttaaggtt attcggagct gcaggtctgc ctcagtgcag 
     9841 gtttgggagt ccagcatctt agaaaatgca gtgaagccaa gctgagctat attttgttta 
     9901 aaaaaaaaat aagtgggtaa agtgctgctg agcctgatga ccaagctggg acacaagtag 
     9961 aagaacatag gccaatgctc tatattaaaa gcatgggtca tttttaatgc tcttgagaag 
    10021 gctatgccta cactactctc agccaccgca gcgtgtttaa attaaactag tttggaaatt 
    10081 ttctttgggg gtaagctatt taacctagtg ccttggcagg tatactactg aactctcctc 
    10141 ctcattcctt tttgtttttt aagaatttca gtcaggctca ggcagccctt aaacttgtga 
    10201 ttaagcctga gaacagttac gattatgagc ctattagtat accgatcaat atgtgaattt 
    10261 ttttgggatg ggggtcaggc ctccctgcct cccaaatact gggactaaag gctgcaccac 
    10321 cacaacctgg ctcttgaaat acttttctac attttttggg gggcatgggt gggagagcag 
    10381 ggtttctctg tattagccct ggctctcctg gaactctgta gaccaggcta ttcttgagct 
    10441 cagattagcc tgtctctgcc tcctaaattc tgggattaaa ggtgtgtgct actgctgcct 
    10501 ggctacaaag acattttttt ttttcttaaa tttaaaaaca aaagtggttc ttttagaagg 
    10561 gtggttggtg ttggcacata ctccaagcac tcaggttttg agtttgtccc aggaatgaag 
    10621 actgcattac tgccgcccct ccctggtaag ggctacacag agaaatccta tttggagcct 
    10681 gtcctggtaa ctcgctctgt agaccaggct ggcctcgaac tcaagagaac cacctgcctc 
    10741 tgaatgctgg tattaagggc aggcaccacc aacacccagc ctaaaaaatg tctttttttt 
    10801 aaagattttt tttttttttt ttacagaata aacattctgt ttacaatatt ctgcttctat 
    10861 gtatatctgc acactagaag agggcacccg atctcataat ggatggttgt gagccaccaa 
    10921 gtggttgctg ggaattgaac tcagaacctc tggaagagca gtcagtgctc ttaacctctg 
    10981 agccatctct ccagccccta aaaatggctc ttgagatagg gtctcaagta gtttgagact 
    11041 gagttggcta tataaacaag gctggcacat agcaccatgt acagctgggt ttagtttaca 
    11101 tggggtgttt ttgtctctgg aggcaggagg atcatttgag catagggagt taatagtgag 
    11161 gtcatgtttt atctactctt ctgaattgag aactaagctg atgcaaagca agtttgactg 
    11221 aagaagtcca gtttatgaga acaagggtgg aaactaatgt gtcaaagatg gccttgcatg 
    11281 tgttttagat gatgacccag tcacttggga attactggat gtgtaagacc tatatcttga 
    11341 caggagtgaa cagtgtctta taggtcctat atgaaagaaa tgagacatac ccattttgtt 
    11401 tcccctaaga attcactttt cctaacctgg ttcatgctat ttaggttatt ttacttgcaa 
    11461 atcctagggt gctcccttac ccagtattgc ttatgtggca ccaaagtcac tcactcccat 
    11521 gatttgcaag tctctgggaa cttccatgac aacctagaat agcaactcaa atacattttc 
    11581 tcagtaccaa ttttgaagaa aaaatatttt gcaaaatagc tgtatggatg ggtactaaat 
    11641 agtgaggtta tctccagaag gcctatgaag aattaaggtt gagttcagtt gagttcagca 
    11701 gcaagtttaa ggttcatcca tttttgtaca gtgttttcct attacggtaa gtgttttgcc 
    11761 tgcaggaata tctgtaccac atgcttgcct ggtacctata tcggccagaa gagggctttg 
    11821 gatcctctgg acttgaatta cagatgggta ttagccacca tttaggtgct gggaattgaa 
    11881 accaagtcct ctggaagaac agcaagtgac tcga 
//
