# Supplementary material for: Promoter from Chinese hamster elongation factor-1a gene and Epstein-Barr virus terminal repeats concatemer fragment maintain stable high-level expression of recombinant proteins
Source: PeerJ. 2023 Oct 24;11:e16287. doi: 10.7717/peerj.16287 (PMC10607201; doi:10.7717/peerj.16287)
Supplement: Supplemental Information 2 [file peerj-11-16287-s002.zip › p1.1-D1-eGFP.gb]

LOCUS       p1.1-D1-eGFP       11952 bp    DNA     circular     29-MAY-2023
SOURCE      
  ORGANISM  
COMMENT     This file is created by Vector NTI
            http://www.invitrogen.com/
COMMENT     VNTDATE|-14939820|
COMMENT     VNTDBDATE|-14939820|
COMMENT     LSOWNER|
COMMENT     VNTNAME|p1.1-D1-eGFP|
COMMENT     VNTAUTHORNAME|Nadezhda Orlova|
FEATURES             Location/Qualifiers
     misc_feature    1921..1925
                     /vntifkey="21"
                     /label=(G)CTAGC\-\NheI
     misc_feature    1921..5503
                     /vntifkey="21"
                     /label=CHO\EEF1A\DFR
     misc_feature    7880..11950
                     /vntifkey="21"
                     /label=CHO\EEF1A\UFR
     misc_feature    complement(7467..7868)
                     /vntifkey="21"
                     /label=EBVTR
     exon            1356..1919
                     /vntifkey="61"
                     /label=DHFR
     RBS             756..1343
                     /vntifkey="32"
                     /label=EMCV\IRES
                     /note="internal ribosomal entry site "
     promoter        complement(7327..7431)
                     /vntifkey="30"
                     /label=bla\promoter
     exon            complement(6472..7332)
                     /vntifkey="61"
                     /label=Ampicillin\(bla)\resistance\gene
     rep_origin      complement(5657..6330)
                     /vntifkey="33"
                     /label=pUC\origin
     misc_feature    1..735
                     /vntifkey="21"
                     /label=GFP\ORF
BASE COUNT     3070 a      2845 c      3062 g      2975 t 
ORIGIN
        1 tcgaggccgc caccatggtg agcaagggcg aggagctgtt caccggggtg gtgcccatcc 
       61 tggtcgagct ggacggcgac gtaaacggcc acaagttcag cgtgtccggc gagggcgagg 
      121 gcgatgccac ctacggcaag ctgaccctga agttcatctg caccaccggc aagctgcccg 
      181 tgccctggcc caccctcgtg accaccctga cctacggcgt gcagtgcttc agccgctacc 
      241 ccgaccacat gaagcagcac gacttcttca agtccgccat gcccgaaggc tacgtccagg 
      301 agcgcaccat cttcttcaag gacgacggca actacaagac ccgcgccgag gtgaagttcg 
      361 agggcgacac cctggtgaac cgcatcgagc tgaagggcat cgacttcaag gaggacggca 
      421 acatcctggg gcacaagctg gagtacaact acaacagcca caacgtctat atcatggccg 
      481 acaagcagaa gaacggcatc aaggtgaact tcaagatccg ccacaacatc gaggacggca 
      541 gcgtgcagct cgccgaccac taccagcaga acacccccat cggcgacggc cccgtgctgc 
      601 tgcccgacaa ccactacctg agcacccagt ccgccctgag caaagacccc aacgagaagc 
      661 gcgatcacat ggtcctgctg gagttcgtga ccgccgccgg gatcactctc ggcatggacg 
      721 agctgtacaa gtaagctagc ggccgcgcag ttaacgccgc ccctctccct cccccccccc 
      781 taacgttact ggccgaagcc gcttggaata aggccggtgt gcgtttgtct atatgttatt 
      841 ttccaccata ttgccgtctt ttggcaatgt gagggcccgg aaacctggcc ctgtcttctt 
      901 gacgagcatt cctaggggtc tttcccctct cgccaaagga atgcaaggtc tgttgaatgt 
      961 cgtgaaggaa gcagttcctc tggaagcttc ttgaagacaa acaacgtctg tagcgaccct 
     1021 ttgcaggcag cggaaccccc cacctggcga caggtgcctc tgcggccaaa agccacgtgt 
     1081 ataagataca cctgcaaagg cggcacaacc ccagtgccac gttgtgagtt ggatagttgt 
     1141 ggaaagagtc aaatggctct cctcaagcgt attcaacaag gggctgaagg atgcccagaa 
     1201 ggtaccccat tgtatgggat ctgatctggg gcctcggtac acatgcttta catgtgttta 
     1261 gtcgaggtta aaaaaacgtc taggcccccc gaaccacggg gacgtggttt tcctttgaaa 
     1321 aacacgatga taatatggcc acaagatctg ccaccatggt tcgaccattg aactgcatcg 
     1381 tcgccgtgtc ccaaaatatg gggattggca agaacggaga cctaccctgg cctccgctca 
     1441 ggaacgagtt caagtacttc caaagaatga ccacaacctc ttcagtggaa ggtaaacaga 
     1501 atctggtgat tatgggtagg aaaacctggt tctccattcc tgagaagaat cgacctctaa 
     1561 aggacagaat taatatagtt ctcagtagag aactcaaaga accaccacga ggagctcatt 
     1621 ttcttgccaa aagtttggat gatgccttaa gacttattga acaaccggaa ttggcaagta 
     1681 aagtagacat ggtttggata gtcggaggca gttctgttta ccaggaagcc atgaatcaac 
     1741 caggccacct cagactcttt gtgacaagga tcatgcagga atttgaaagt gacacgtttt 
     1801 tcccagaaat tgatttgggg aaatataaac ttctcccaga atacccaggc gtcctctctg 
     1861 aggtccagga ggaaaaaggc atcaagtata agtttgaagt ctacgagaag aaagactaat 
     1921 ctagcatatt acccctaaca cctgccaccc cagtcttaat cagtggtgga agaacggtct 
     1981 cagaactgtt tgtctcaatt ggccatttaa gtttaatagt gaaagactgg ttaatgataa 
     2041 caatgcatcg gaaaaccttc aggaggaaag gagaatgttt tgtggaacat ttttgtgtgt 
     2101 gtggcagttt taagttatta gttttcaaaa tcagtacttt ttaatggaaa caacttgacc 
     2161 aaaaatctgt cacagaattt tgagacccat taaaatacaa gtttaatgag aagtctgtct 
     2221 ctgttaatgc tgaagtcatt actaagtgct tagcttagca aggtatgtgg atgcccattt 
     2281 gtgttccaag ggattggact gttcatcagg acccagagct gagtttcaag ggctcaagag 
     2341 atggcttatt acctgtgggt gtcttgaagg ttctggttgg gacaaattag gaatgttttt 
     2401 ggcagacatg gtgactaccc ttcatctggg tgagttcagt tgatttgtct tgagcctttg 
     2461 gggtttacac aagtaaatga catcatacag ttagtgtatt gttagtgaat attaatatat 
     2521 gaggcaggct ttgctctagc aattttagaa ctagttttca ggaaagggtt catcttgtgc 
     2581 attggatgtt tgattctatc acttagagtt taaactgaaa gtgctcaaga ggttttattt 
     2641 aggctgggat ataaataagc ctttctgtag cttgtaatgg tatcaggaat ttaaaaggcc 
     2701 atctggggca caaagattaa gcagaaaagg tagaaggtga gattggggga ctttgagtac 
     2761 ttcacacact ttaatgtgtg agtgctttag tgcatatagt acaactgcca gataagggca 
     2821 tccacatctg attgtttgga aggcaccttg tggtttctgg gaattcagaa ttgggagaaa 
     2881 aagtgctccc aaccgctgaa gcccttggta atctgcaggg tgtttattta gcaggagata 
     2941 aggacaaaaa gttatagtgt ggagttggtt gagttggtag atgtcattac aacaggtggt 
     3001 cttaaattgg gttaggagtc actttgaaat acctgggcca taagcaaagt ggcattttca 
     3061 cctttcagga gaaactggta cacttatcca ttctatagtg catgcttgtt caattgggct 
     3121 gatgactaaa ccggtgacta aaggtttgtc agtataaatg gatgggttgt aggcagacgg 
     3181 tgaggaatta ctatacctgc aaggagtcat tgcctgatct gcctggaaag gggcaggatt 
     3241 gagtctcaga aggtgtacac cataggatat ggaaaaattt gtcacgccta gcattcaact 
     3301 tagtggtgta gcgccaccta ctggcacttt aaaagcttag catagaggag catgtgtgtt 
     3361 aggagctcgg atgggatcca gggcctcaag gtttgcatgt aaataaaagc cctttaccaa 
     3421 attaactaca taccagcata catcagtcct ttagtgttga aaaacagaag tgaaagctaa 
     3481 tatatatagt gcttgcttta tttaagtcta gctgattacg tgtttggttg ccagtgtgac 
     3541 tagtctggag ttgaatttgt cctcagacac gtaaaatgga atttgggatt cacaacactc 
     3601 tagtatgagg gacctaatgg cctgtaccag gcacaaacgt gtctataaac tacacaaaac 
     3661 gaaggaattt acaggaatta ggaaggtatt cttaacatta aaacattatg ggcattttaa 
     3721 aaaaagcttt gacaggattt ctttgtcatg gctgtcctgg agctagttgt gtagaccagg 
     3781 ctgggctgaa atcttgtctg cctgcctggc ttggacactt ttttattatg tataccgatc 
     3841 aatatgtgaa tttttttggg atgggggtca ggcctccctg cctcccaaat actgggacta 
     3901 aaggctgcac caccacaacc tggctcttga aatacttttc tacatttttt ggggggcatg 
     3961 ggtgggagag cagggtttct ctgtattagc cctggctctc ctggaactct gtagaccagg 
     4021 ctattcttga gctcagatta gcctgtctct gcctcctaaa ttctgggatt aaaggtgtgt 
     4081 gctactgctg cctggctaca aagacatttt tttttttctt aaatttaaaa acaaaagtgg 
     4141 ttcttttaga agggtggttg gtgttggcac atactccaag cactcaggtt ttgagtttgt 
     4201 cccaggaatg aagactgcat tactgccgcc cctccctggt aagggctaca cagagaaatc 
     4261 ctatttggag cctgtcctgg taactcgctc tgtagaccag gctggcctcg aactcaagag 
     4321 aaccacctgc ctctgaatgc tggtattaag ggcaggcacc accaacaccc agcctaaaaa 
     4381 atgtcttttt tttaaagatt tttttttttt tttttacaga ataaacattc tgtttacaat 
     4441 attctgcttc tatgtatatc tgcacactag aagagggcac ccgatctcat aatggatggt 
     4501 tgtgagccac caagtggttg ctgggaattg aactcagaac ctctggaaga gcagtcagtg 
     4561 ctcttaacct ctgagccatc tctccagccc ctaaaaatgg ctcttgagat agggtctcaa 
     4621 gtagtttgag actgagttgg ctatataaac aaggctggca catagcacca tgtacagctg 
     4681 ggtttagttt acatggggtg tttttgtctc tggaggcagg aggatcattt gagcataggg 
     4741 agttaatagt gaggtcatgt tttatctact cttctgaatt gagaactaag ctgatgcaaa 
     4801 gcaagtttga ctgaagaagt ccagtttatg agaacaaggg tggaaactaa tgtgtcaaag 
     4861 atggccttgc atgtgtttta gatgatgacc cagtcacttg ggaattactg gatgtgtaag 
     4921 acctatatct tgacaggagt gaacagtgtc ttataggtcc tatatgaaag aaatgagaca 
     4981 tacccatttt gtttccccta agaattcact tttcctaacc tggttcatgc tatttaggtt 
     5041 attttacttg caaatcctag ggtgctccct tacccagtat tgcttatgtg gcaccaaagt 
     5101 cactcactcc catgatttgc aagtctctgg gaacttccat gacaacctag aatagcaact 
     5161 caaatacatt ttctcagtac caattttgaa gaaaaaatat tttgcaaaat agctgtatgg 
     5221 atgggtacta aatagtgagg ttatctccag aaggcctatg aagaattaag gttgagttca 
     5281 gttgagttca gcagcaagtt taaggttcat ccatttttgt acagtgtttt cctattacgg 
     5341 taagtgtttt gcctgcagga atatctgtac cacatgcttg cctggtacct atatcggcca 
     5401 gaagagggct ttggatcctc tggacttgaa ttacagatgg gtattagcca ccatttaggt 
     5461 gctgggaatt gaaaccaagt cctctggaag aacagcaagt gactcgacgt ccggagctca 
     5521 ggcgcgccat ggctcttccg cttcctcgct cactgactcg ctgcgctcgg tcgttcggct 
     5581 gcggcgagcg gtatcagctc actcaaaggc ggtaatacgg ttatccacag aatcagggga 
     5641 taacgcagga aagaacatgt gagcaaaagg ccagcaaaag gccaggaacc gtaaaaaggc 
     5701 cgcgttgctg gcgtttttcc ataggctccg cccccctgac gagcatcaca aaaatcgacg 
     5761 ctcaagtcag aggtggcgaa acccgacagg actataaaga taccaggcgt ttccccctgg 
     5821 aagctccctc gtgcgctctc ctgttccgac cctgccgctt accggatacc tgtccgcctt 
     5881 tctcccttcg ggaagcgtgg cgctttctca tagctcacgc tgtaggtatc tcagttcggt 
     5941 gtaggtcgtt cgctccaagc tgggctgtgt gcacgaaccc cccgttcagc ccgaccgctg 
     6001 cgccttatcc ggtaactatc gtcttgagtc caacccggta agacacgact tatcgccact 
     6061 ggcagcagcc actggtaaca ggattagcag agcgaggtat gtaggcggtg ctacagagtt 
     6121 cttgaagtgg tggcctaact acggctacac tagaagaaca gtatttggta tctgcgctct 
     6181 gctgaagcca gttaccttcg gaaaaagagt tggtagctct tgatccggca aacaaaccac 
     6241 cgctggtagc ggtttttttg tttgcaagca gcagattacg cgcagaaaaa aaggatctca 
     6301 agaagatcct ttgatctttt ctacggggtc tgacgctcag tggaacgaaa actcacgtta 
     6361 agggattttg gtcatgagat tatcaaaaag gatcttcacc tagatccttt taaattaaaa 
     6421 atgaagtttt aaatcaatct aaagtatata tgagtaaact tggtctgaca gttaccaatg 
     6481 cttaatcagt gaggcaccta tctcagcgat ctgtctattt cgttcatcca tagttgcctg 
     6541 actccccgtc gtgtagataa ctacgatacg ggagggctta ccatctggcc ccagtgctgc 
     6601 aatgataccg cgagacccac gctcaccggc tccagattta tcagcaataa accagccagc 
     6661 cggaagggcc gagcgcagaa gtggtcctgc aactttatcc gcctccatcc agtctattaa 
     6721 ttgttgccgg gaagctagag taagtagttc gccagttaat agtttgcgca acgttgttgc 
     6781 cattgctaca ggcatcgtgg tgtcacgctc gtcgtttggt atggcttcat tcagctccgg 
     6841 ttcccaacga tcaaggcgag ttacatgatc ccccatgttg tgcaaaaaag cggttagctc 
     6901 cttcggtcct ccgatcgttg tcagaagtaa gttggccgca gtgttatcac tcatggttat 
     6961 ggcagcactg cataattctc ttactgtcat gccatccgta agatgctttt ctgtgactgg 
     7021 tgagtactca accaagtcat tctgagaata gtgtatgcgg cgaccgagtt gctcttgccc 
     7081 ggcgtcaata cgggataata ccgcgccaca tagcagaact ttaaaagtgc tcatcattgg 
     7141 aaaacgttct tcggggcgaa aactctcaag gatcttaccg ctgttgagat ccagttcgat 
     7201 gtaacccact cgtgcaccca actgatcttc agcatctttt actttcacca gcgtttctgg 
     7261 gtgagcaaaa acaggaaggc aaaatgccgc aaaaaaggga ataagggcga cacggaaatg 
     7321 ttgaatactc atactcttcc tttttcaata ttattgaagc atttatcagg gttattgtct 
     7381 catgagcgga tacatatttg aatgtattta gaaaaataaa caaatagggg ttccgcgcac 
     7441 atttccccga aaagtgccac ctgcatctca tcacggtcac gcatggctgc gcccgcgcag 
     7501 cgccccccga cccccccccg atccccggaa cgccagccgc catccaccgc ccgcagcccc 
     7561 cggagcccgc ggaccccgac cccccgccgc tcgcccgccg ttgcgccgct ctctgcgggg 
     7621 gggctagggg gccgcggggg gaaggccacg ccccctccac tttttccagg aatgcgcggc 
     7681 atgacccgcc ccccccatga cccgccaaca cccccccgat gccccccggg ggtctttcct 
     7741 ggggggcctt tgtcagggtt gcctgtgtca cccacgggcc ccttggccac gcttgcctgg 
     7801 gtcaccccgg agccccgggt cacgtttgcc ggggtcagcc ctggggcgct tcttcacgct 
     7861 ccattgccat gcagaattcc acgttgtgca tagaaacaga tgcaggcaaa acatccacac 
     7921 atataaaaca aaaaattaaa accaataaaa ctcctaaact tttggtcttt cttgaatctt 
     7981 caatccctca ggttatgaaa taatcattta tgcagtcaaa aatttgccat tcttgttgcc 
     8041 aggtgtggtg atgattcggg gaagcagaag caggcagatc tctgtgaatg aggccagcct 
     8101 ggtctacaaa gtgagtccca ggacagtcag gcctgttaca cagagaaacc ttgaaaaaaa 
     8161 aaagataata tgtactgttg tattacccca atatataagg ctaaaccatt agaagcacaa 
     8221 cactgttaag tacggaaaat aatatctagt gtggtacagt tactactact ataatacact 
     8281 aatatagctg tgggaaacta gttccaaaga tgaattacta accagtgttt ccaaggaaat 
     8341 aaatgaaagc agagagatta gttctattgc tagtgtttca ttttcgtata tttcttacaa 
     8401 tttctcttgt tacaaatagg cactagggta tcaagataat tttaacgact ggctgagaac 
     8461 cctagaaaat ctctgtgaaa aagggatttg tgaaatgaga gagggtaatg tggccattat 
     8521 agaaaaggct tttgtgtgcc ttgcatgcat agaccctgtg tttgatctct taacaccctc 
     8581 cttgaccaga aaaagcttct gtggatagaa aatgattagt tatatatact tttagggaaa 
     8641 cgtagttctg gattctttgg ttacaattaa cagaattaag tgcaaacaaa gccagaaacc 
     8701 tcctgataaa tgagaaaacc tgcttgtaga aggttgtaag gctctgtaat ataggaatta 
     8761 ggagaaaaga aacctgtgtg gtggggcacg tctgtaatcc cagcattggg aagtagaggt 
     8821 agaagattag aaatcaaagg ccagcctcag caacacagtg agtttgaggc caccctgaac 
     8881 tacatcaggt tctgtctcct ttcttttttt tttttttctt ttcttttttt ggtttctctg 
     8941 tgtagttttg gagcctatcc tggcactagc tctgaagagc aggctggcct cgaactcaga 
     9001 gatcagccag cctctgctgg gattaaaggt atgcaccacc aacgccccag gttttgtctc 
     9061 aaacaaacaa aaataacatc aggaggtggt gagagggctc agtggtcaca ggcattctct 
     9121 gcaaagcctg actctgagtt ggatccttta gagctacatg gttgagggaa gagaactgac 
     9181 tcctggaagg tgtcctctgg tccccacaca tagctataca cagcatgtgc attcacacac 
     9241 actaaataat gctattttta aaaaaattaa aaacaacaac agtttgggtt gtgaaaacta 
     9301 gaactagata ataggtaaga atcaagtatc atgtaaattt gctttcaact catcccaaaa 
     9361 tttgttttat atttcagttt ttttccttcc tagcttgact gtggagtctt gtccggaagc 
     9421 aaatagttcc tttgcagatc ccacatgtgg acaccggaca gtaggtcctc aaatgctcct 
     9481 tattaggttg gttcaataat atcaattgtt tgttactagg cagtgatgtt gtacatctgg 
     9541 aggagatctc ttgagcccat aatcaggtta ttaggaataa atactctaag gctaaaaatg 
     9601 tagcttagtg ataagagtgc ttgcctggtg tgctgagacc ctcggttcca tctccacaac 
     9661 cccatattcc attacaaaat accttttcac cgtccctagc attaagaaac aaaacaacaa 
     9721 agaagttttt ctttcttctg agatcctgcc cggagaggca tttaaaactg gccagggcca 
     9781 aaaaaaaaaa aaaaaaaaga aaaaaaagaa aagaaaacag gctagggccg gcatggtggc 
     9841 gcacgccttt aatcccagca cgcaggaggc agaggcaggg cggatctctg tgagtttgag 
     9901 gtcagcctgg tctacctagt gagtttcagg gcacccaggg ctaaagagac tgtctcaaaa 
     9961 acaaaacagc cacacaatca gaaccacagc aaaacgcagt tatgatcctt ggaactgtag 
    10021 gaatgacaag catttaaata ataggacgag ccatttttga gaagctctga tttcacaagt 
    10081 gtcagggatg ggctctgggc gagtaagatt gctaatgctg gcctctaaat gagaccacgt 
    10141 ggagttgatt agattctttt catgttcctc gtgctctatc aaataactgt acccaaatac 
    10201 acacacacac acacacacac aatgcgcgca cacacaaaat ccttttttag cttaagaagc 
    10261 ccagaatcag aagtaaagct aactgtggga cttaagtatt attctgaacg gaactcccag 
    10321 ggcgtgaagc gcgcttcagg cttccagaga agcagctggc gctggatgga atgaaccaag 
    10381 aggccagcac aggggcagat ccgtcgagct ctcggccacc gagctgagcc cttaggttct 
    10441 ggggctggga agggtcccta ggattgtgca cctctcccgc gggggacaag cagggggatg 
    10501 gcggggctga cgtcgggagg tggcctccac gggaagggac acccggatct cgacacagcc 
    10561 ttggcagtgg agtcaggaag ggtagggaca gattctggac gccctcttgg ccagctcctc 
    10621 accgccccac ccccgactgg agccgagagt aattcataca aaaggaggga tcgccttcgc 
    10681 ccctgggaat cccagggacc gtcgctaaat tctggccggc ctcccagccc ggaaccgctg 
    10741 tgcccgccca gcgcggcggg aggagcctgc gcctagggcg gatcgcgggt cggcgggaga 
    10801 gcacaagccc acagtccccg gcggtggggg aggggcgcgc tgagcggggg cccgggagcc 
    10861 agcgcggggc aaactgggaa agtggtgtcg tgtgctggct ccgccctctt cccgagggtg 
    10921 ggggagaacg gtataaaagt gcggtagtcg cgttggacgt tctttttcgc aacgggtttg 
    10981 ccgtcagaac gcaggtgagt ggcgggtgtg gcctccgcgg gcccgggctc cctcctttga 
    11041 gcggggtcgg accgccgtgc gggtgtcgtc ggccgggctt ctctgcgagc gttcccgccc 
    11101 tggatggcgg gctgtgcggg agggcgaggg ggggaggcct ggcggcggcc ccggagcctc 
    11161 gcctcgtgtc gggcgtgagg cctagcgtgg cttccgcccc gccgcgtgcc accgcggccg 
    11221 cgctttgctg tctgcccggc tgccctcgat tgcctgcccg cggcccgggc caacaaaggg 
    11281 agggcgtgga gctggctggt agggagcccc gtagtccgca tgtcgggcag ggagagcggc 
    11341 agcagtcggg ggggggaccg ggcccgcccg tcccgcagca catgtccgac gccgcctgga 
    11401 cgggtagcgg cctgtgtcct gataaggcgg ccgggcggtg ggttttagat gccgggttca 
    11461 ggtggccccg ggtcccggcc cggtctggcc agtaccccgt agtggcttag ctccgaggag 
    11521 ggcgaggccc gcccgcccgg caccagttgc gtgcgcggaa agatggccgc tcccgggccc 
    11581 tgtagcaagg agctcaaaat ggaggacgcg gcagcccggc ggagcggggc gggtgagtca 
    11641 cccacacaaa ggaagagggc cttgcccctc gccggccgct gcttcctgtg accccgtggt 
    11701 gtaccggccg cacttcagtc accccgggcg ctctttcgga gcaccgctgg cctccgctgg 
    11761 gggaggggat ctgtctaatg gcgttggagt ttgctcacat ttggtgggtg gagactgtag 
    11821 ccaggccagc ctggccatga aagtaattct tggaatttgc ccattttgag tttggagcga 
    11881 agctgattga caaagctgct tagccgttca aaggtattct tcgaactttt tttttaaggt 
    11941 gttgtgaaaa cc 
//
