# Supplementary material for: Promoter from Chinese hamster elongation factor-1a gene and Epstein-Barr virus terminal repeats concatemer fragment maintain stable high-level expression of recombinant proteins
Source: PeerJ. 2023 Oct 24;11:e16287. doi: 10.7717/peerj.16287 (PMC10607201; doi:10.7717/peerj.16287)
Supplement: Supplemental Information 2 [file peerj-11-16287-s002.zip › p1.1-D2-eGFP.gb]

LOCUS       p1.1-D2-eGFP        9913 bp    DNA     circular     29-MAY-2023
SOURCE      
  ORGANISM  
COMMENT     This file is created by Vector NTI
            http://www.invitrogen.com/
COMMENT     VNTDATE|-14939822|
COMMENT     VNTDBDATE|-14939824|
COMMENT     LSOWNER|
COMMENT     VNTNAME|p1.1-D2-eGFP|
COMMENT     VNTAUTHORNAME|Nadezhda Orlova|
FEATURES             Location/Qualifiers
     primer_bind     complement(446..463)
                     /vntifkey="28"
                     /label=RT-GFP-R
     primer_bind     304..321
                     /vntifkey="28"
                     /label=RT-GFP-F
     misc_signal     8923..8923
                     /vntifkey="87"
                     /label=putative\transcription\start
     intron          8956..9899
                     /vntifkey="15"
                     /label=intron1
     TATA_signal     8893..8898
                     /vntifkey="41"
                     /label=TATA
     misc_feature    1921..3464
                     /vntifkey="21"
                     /label=CHO\EEF1A\DFR
     misc_feature    5841..9911
                     /vntifkey="21"
                     /label=CHO\EEF1A\UFR
     misc_feature    complement(5428..5829)
                     /vntifkey="21"
                     /label=EBVTR
     exon            1356..1919
                     /vntifkey="61"
                     /label=DHFR
     RBS             756..1343
                     /vntifkey="32"
                     /label=EMCV\IRES
                     /note="internal ribosomal entry site "
     promoter        complement(5288..5392)
                     /vntifkey="30"
                     /label=bla\pomoter
     exon            complement(4433..5293)
                     /vntifkey="61"
                     /label=Ampicillin\(bla)\resistance\gene
     rep_origin      complement(3618..4291)
                     /vntifkey="33"
                     /label=pUC\origin
     exon            1..735
                     /vntifkey="61"
                     /label=GFP\ORF
BASE COUNT     2516 a      2443 c      2608 g      2346 t 
ORIGIN
        1 tcgaggccgc caccatggtg agcaagggcg aggagctgtt caccggggtg gtgcccatcc 
       61 tggtcgagct ggacggcgac gtaaacggcc acaagttcag cgtgtccggc gagggcgagg 
      121 gcgatgccac ctacggcaag ctgaccctga agttcatctg caccaccggc aagctgcccg 
      181 tgccctggcc caccctcgtg accaccctga cctacggcgt gcagtgcttc agccgctacc 
      241 ccgaccacat gaagcagcac gacttcttca agtccgccat gcccgaaggc tacgtccagg 
      301 agcgcaccat cttcttcaag gacgacggca actacaagac ccgcgccgag gtgaagttcg 
      361 agggcgacac cctggtgaac cgcatcgagc tgaagggcat cgacttcaag gaggacggca 
      421 acatcctggg gcacaagctg gagtacaact acaacagcca caacgtctat atcatggccg 
      481 acaagcagaa gaacggcatc aaggtgaact tcaagatccg ccacaacatc gaggacggca 
      541 gcgtgcagct cgccgaccac taccagcaga acacccccat cggcgacggc cccgtgctgc 
      601 tgcccgacaa ccactacctg agcacccagt ccgccctgag caaagacccc aacgagaagc 
      661 gcgatcacat ggtcctgctg gagttcgtga ccgccgccgg gatcactctc ggcatggacg 
      721 agctgtacaa gtaagctagc ggccgcgcag ttaacgccgc ccctctccct cccccccccc 
      781 taacgttact ggccgaagcc gcttggaata aggccggtgt gcgtttgtct atatgttatt 
      841 ttccaccata ttgccgtctt ttggcaatgt gagggcccgg aaacctggcc ctgtcttctt 
      901 gacgagcatt cctaggggtc tttcccctct cgccaaagga atgcaaggtc tgttgaatgt 
      961 cgtgaaggaa gcagttcctc tggaagcttc ttgaagacaa acaacgtctg tagcgaccct 
     1021 ttgcaggcag cggaaccccc cacctggcga caggtgcctc tgcggccaaa agccacgtgt 
     1081 ataagataca cctgcaaagg cggcacaacc ccagtgccac gttgtgagtt ggatagttgt 
     1141 ggaaagagtc aaatggctct cctcaagcgt attcaacaag gggctgaagg atgcccagaa 
     1201 ggtaccccat tgtatgggat ctgatctggg gcctcggtac acatgcttta catgtgttta 
     1261 gtcgaggtta aaaaaacgtc taggcccccc gaaccacggg gacgtggttt tcctttgaaa 
     1321 aacacgatga taatatggcc acaagatctg ccaccatggt tcgaccattg aactgcatcg 
     1381 tcgccgtgtc ccaaaatatg gggattggca agaacggaga cctaccctgg cctccgctca 
     1441 ggaacgagtt caagtacttc caaagaatga ccacaacctc ttcagtggaa ggtaaacaga 
     1501 atctggtgat tatgggtagg aaaacctggt tctccattcc tgagaagaat cgacctctaa 
     1561 aggacagaat taatatagtt ctcagtagag aactcaaaga accaccacga ggagctcatt 
     1621 ttcttgccaa aagtttggat gatgccttaa gacttattga acaaccggaa ttggcaagta 
     1681 aagtagacat ggtttggata gtcggaggca gttctgttta ccaggaagcc atgaatcaac 
     1741 caggccacct cagactcttt gtgacaagga tcatgcagga atttgaaagt gacacgtttt 
     1801 tcccagaaat tgatttgggg aaatataaac ttctcccaga atacccaggc gtcctctctg 
     1861 aggtccagga ggaaaaaggc atcaagtata agtttgaagt ctacgagaag aaagactaat 
     1921 ctagcatatt acccctaaca cctgccaccc cagtcttaat cagtggtgga agaacggtct 
     1981 cagaactgtt tgtctcaatt ggccatttaa gtttaatagt gaaagactgg ttaatgataa 
     2041 caatgcatcg gaaaaccttc aggaggaaag gagaatgttt tgtggaacat ttttgtgtgt 
     2101 gtggcagttt taagttatta gttttcaaaa tcagtacttt ttaatggaaa caacttgacc 
     2161 aaaaatctgt cacagaattt tgagacccat taaaatacaa gtttaatgag aagtctgtct 
     2221 ctgttaatgc tgaagtcatt actaagtgct tagcttagca aggtatgtgg atgcccattt 
     2281 gtgttccaag ggattggact gttcatcagg acccagagct gagtttcaag ggctcaagag 
     2341 atggcttatt acctgtgggt gtcttgaagg ttctggttgg gacaaattag gaatgttttt 
     2401 ggcagacatg gtgactaccc ttcatctggg tgagttcagt tgatttgtct tgagcctttg 
     2461 gggtttacac aagtaaatga catcatacag ttagtgtatt gttagtgaat attaatatat 
     2521 gaggcaggct ttgctctagc aattttagaa ctagttttca ggaaagggtt catcttgtgc 
     2581 attggatgtt tgattctatc acttagagtt taaactgaaa gtgctcaaga ggttttattt 
     2641 aggctgggat ataaataagc ctttctgtag cttgtaatgg tatcaggaat ttaaaaggcc 
     2701 atctggggca caaagattaa gcagaaaagg tagaaggtga gattggggga ctttgagtac 
     2761 ttcacacact ttaatgtgtg agtgctttag tgcatatagt acaactgcca gataagggca 
     2821 tccacatctg attgtttgga aggcaccttg tggtttctgg gaattcagaa ttgggagaaa 
     2881 aagtgctccc aaccgctgaa gcccttggta atctgcaggg tgtttattta gcaggagata 
     2941 aggacaaaaa gttatagtgt ggagttggtt gagttggtag atgtcattac aacaggtggt 
     3001 cttaaattgg gttaggagtc actttgaaat acctgggcca taagcaaagt ggcattttca 
     3061 cctttcagga gaaactggta cacttatcca ttctatagtg catgcttgtt caattgggct 
     3121 gatgactaaa ccggtgacta aaggtttgtc agtataaatg gatgggttgt aggcagacgg 
     3181 tgaggaatta ctatacctgc aaggagtcat tgcctgatct gcctggaaag gggcaggatt 
     3241 gagtctcaga aggtgtacac cataggatat ggaaaaattt gtcacgccta gcattcaact 
     3301 tagtggtgta gcgccaccta ctggcacttt aaaagcttag catagaggag catgtgtgtt 
     3361 aggagctcgg atgggatcct ctggacttga attacagatg ggtattagcc accatttagg 
     3421 tgctgggaat tgaaaccaag tcctctggaa gaacagcaag tgactcgacg tccggagctc 
     3481 aggcgcgcca tggctcttcc gcttcctcgc tcactgactc gctgcgctcg gtcgttcggc 
     3541 tgcggcgagc ggtatcagct cactcaaagg cggtaatacg gttatccaca gaatcagggg 
     3601 ataacgcagg aaagaacatg tgagcaaaag gccagcaaaa ggccaggaac cgtaaaaagg 
     3661 ccgcgttgct ggcgtttttc cataggctcc gcccccctga cgagcatcac aaaaatcgac 
     3721 gctcaagtca gaggtggcga aacccgacag gactataaag ataccaggcg tttccccctg 
     3781 gaagctccct cgtgcgctct cctgttccga ccctgccgct taccggatac ctgtccgcct 
     3841 ttctcccttc gggaagcgtg gcgctttctc atagctcacg ctgtaggtat ctcagttcgg 
     3901 tgtaggtcgt tcgctccaag ctgggctgtg tgcacgaacc ccccgttcag cccgaccgct 
     3961 gcgccttatc cggtaactat cgtcttgagt ccaacccggt aagacacgac ttatcgccac 
     4021 tggcagcagc cactggtaac aggattagca gagcgaggta tgtaggcggt gctacagagt 
     4081 tcttgaagtg gtggcctaac tacggctaca ctagaagaac agtatttggt atctgcgctc 
     4141 tgctgaagcc agttaccttc ggaaaaagag ttggtagctc ttgatccggc aaacaaacca 
     4201 ccgctggtag cggttttttt gtttgcaagc agcagattac gcgcagaaaa aaaggatctc 
     4261 aagaagatcc tttgatcttt tctacggggt ctgacgctca gtggaacgaa aactcacgtt 
     4321 aagggatttt ggtcatgaga ttatcaaaaa ggatcttcac ctagatcctt ttaaattaaa 
     4381 aatgaagttt taaatcaatc taaagtatat atgagtaaac ttggtctgac agttaccaat 
     4441 gcttaatcag tgaggcacct atctcagcga tctgtctatt tcgttcatcc atagttgcct 
     4501 gactccccgt cgtgtagata actacgatac gggagggctt accatctggc cccagtgctg 
     4561 caatgatacc gcgagaccca cgctcaccgg ctccagattt atcagcaata aaccagccag 
     4621 ccggaagggc cgagcgcaga agtggtcctg caactttatc cgcctccatc cagtctatta 
     4681 attgttgccg ggaagctaga gtaagtagtt cgccagttaa tagtttgcgc aacgttgttg 
     4741 ccattgctac aggcatcgtg gtgtcacgct cgtcgtttgg tatggcttca ttcagctccg 
     4801 gttcccaacg atcaaggcga gttacatgat cccccatgtt gtgcaaaaaa gcggttagct 
     4861 ccttcggtcc tccgatcgtt gtcagaagta agttggccgc agtgttatca ctcatggtta 
     4921 tggcagcact gcataattct cttactgtca tgccatccgt aagatgcttt tctgtgactg 
     4981 gtgagtactc aaccaagtca ttctgagaat agtgtatgcg gcgaccgagt tgctcttgcc 
     5041 cggcgtcaat acgggataat accgcgccac atagcagaac tttaaaagtg ctcatcattg 
     5101 gaaaacgttc ttcggggcga aaactctcaa ggatcttacc gctgttgaga tccagttcga 
     5161 tgtaacccac tcgtgcaccc aactgatctt cagcatcttt tactttcacc agcgtttctg 
     5221 ggtgagcaaa aacaggaagg caaaatgccg caaaaaaggg aataagggcg acacggaaat 
     5281 gttgaatact catactcttc ctttttcaat attattgaag catttatcag ggttattgtc 
     5341 tcatgagcgg atacatattt gaatgtattt agaaaaataa acaaataggg gttccgcgca 
     5401 catttccccg aaaagtgcca cctgcatctc atcacggtca cgcatggctg cgcccgcgca 
     5461 gcgccccccg accccccccc gatccccgga acgccagccg ccatccaccg cccgcagccc 
     5521 ccggagcccg cggaccccga ccccccgccg ctcgcccgcc gttgcgccgc tctctgcggg 
     5581 ggggctaggg ggccgcgggg ggaaggccac gccccctcca ctttttccag gaatgcgcgg 
     5641 catgacccgc cccccccatg acccgccaac acccccccga tgccccccgg gggtctttcc 
     5701 tggggggcct ttgtcagggt tgcctgtgtc acccacgggc cccttggcca cgcttgcctg 
     5761 ggtcaccccg gagccccggg tcacgtttgc cggggtcagc cctggggcgc ttcttcacgc 
     5821 tccattgcca tgcagaattc cacgttgtgc atagaaacag atgcaggcaa aacatccaca 
     5881 catataaaac aaaaaattaa aaccaataaa actcctaaac ttttggtctt tcttgaatct 
     5941 tcaatccctc aggttatgaa ataatcattt atgcagtcaa aaatttgcca ttcttgttgc 
     6001 caggtgtggt gatgattcgg ggaagcagaa gcaggcagat ctctgtgaat gaggccagcc 
     6061 tggtctacaa agtgagtccc aggacagtca ggcctgttac acagagaaac cttgaaaaaa 
     6121 aaaagataat atgtactgtt gtattacccc aatatataag gctaaaccat tagaagcaca 
     6181 acactgttaa gtacggaaaa taatatctag tgtggtacag ttactactac tataatacac 
     6241 taatatagct gtgggaaact agttccaaag atgaattact aaccagtgtt tccaaggaaa 
     6301 taaatgaaag cagagagatt agttctattg ctagtgtttc attttcgtat atttcttaca 
     6361 atttctcttg ttacaaatag gcactagggt atcaagataa ttttaacgac tggctgagaa 
     6421 ccctagaaaa tctctgtgaa aaagggattt gtgaaatgag agagggtaat gtggccatta 
     6481 tagaaaaggc ttttgtgtgc cttgcatgca tagaccctgt gtttgatctc ttaacaccct 
     6541 ccttgaccag aaaaagcttc tgtggataga aaatgattag ttatatatac ttttagggaa 
     6601 acgtagttct ggattctttg gttacaatta acagaattaa gtgcaaacaa agccagaaac 
     6661 ctcctgataa atgagaaaac ctgcttgtag aaggttgtaa ggctctgtaa tataggaatt 
     6721 aggagaaaag aaacctgtgt ggtggggcac gtctgtaatc ccagcattgg gaagtagagg 
     6781 tagaagatta gaaatcaaag gccagcctca gcaacacagt gagtttgagg ccaccctgaa 
     6841 ctacatcagg ttctgtctcc tttctttttt ttttttttct tttctttttt tggtttctct 
     6901 gtgtagtttt ggagcctatc ctggcactag ctctgaagag caggctggcc tcgaactcag 
     6961 agatcagcca gcctctgctg ggattaaagg tatgcaccac caacgcccca ggttttgtct 
     7021 caaacaaaca aaaataacat caggaggtgg tgagagggct cagtggtcac aggcattctc 
     7081 tgcaaagcct gactctgagt tggatccttt agagctacat ggttgaggga agagaactga 
     7141 ctcctggaag gtgtcctctg gtccccacac atagctatac acagcatgtg cattcacaca 
     7201 cactaaataa tgctattttt aaaaaaatta aaaacaacaa cagtttgggt tgtgaaaact 
     7261 agaactagat aataggtaag aatcaagtat catgtaaatt tgctttcaac tcatcccaaa 
     7321 atttgtttta tatttcagtt tttttccttc ctagcttgac tgtggagtct tgtccggaag 
     7381 caaatagttc ctttgcagat cccacatgtg gacaccggac agtaggtcct caaatgctcc 
     7441 ttattaggtt ggttcaataa tatcaattgt ttgttactag gcagtgatgt tgtacatctg 
     7501 gaggagatct cttgagccca taatcaggtt attaggaata aatactctaa ggctaaaaat 
     7561 gtagcttagt gataagagtg cttgcctggt gtgctgagac cctcggttcc atctccacaa 
     7621 ccccatattc cattacaaaa taccttttca ccgtccctag cattaagaaa caaaacaaca 
     7681 aagaagtttt tctttcttct gagatcctgc ccggagaggc atttaaaact ggccagggcc 
     7741 aaaaaaaaaa aaaaaaaaag aaaaaaaaga aaagaaaaca ggctagggcc ggcatggtgg 
     7801 cgcacgcctt taatcccagc acgcaggagg cagaggcagg gcggatctct gtgagtttga 
     7861 ggtcagcctg gtctacctag tgagtttcag ggcacccagg gctaaagaga ctgtctcaaa 
     7921 aacaaaacag ccacacaatc agaaccacag caaaacgcag ttatgatcct tggaactgta 
     7981 ggaatgacaa gcatttaaat aataggacga gccatttttg agaagctctg atttcacaag 
     8041 tgtcagggat gggctctggg cgagtaagat tgctaatgct ggcctctaaa tgagaccacg 
     8101 tggagttgat tagattcttt tcatgttcct cgtgctctat caaataactg tacccaaata 
     8161 cacacacaca cacacacaca caatgcgcgc acacacaaaa tcctttttta gcttaagaag 
     8221 cccagaatca gaagtaaagc taactgtggg acttaagtat tattctgaac ggaactccca 
     8281 gggcgtgaag cgcgcttcag gcttccagag aagcagctgg cgctggatgg aatgaaccaa 
     8341 gaggccagca caggggcaga tccgtcgagc tctcggccac cgagctgagc ccttaggttc 
     8401 tggggctggg aagggtccct aggattgtgc acctctcccg cgggggacaa gcagggggat 
     8461 ggcggggctg acgtcgggag gtggcctcca cgggaaggga cacccggatc tcgacacagc 
     8521 cttggcagtg gagtcaggaa gggtagggac agattctgga cgccctcttg gccagctcct 
     8581 caccgcccca cccccgactg gagccgagag taattcatac aaaaggaggg atcgccttcg 
     8641 cccctgggaa tcccagggac cgtcgctaaa ttctggccgg cctcccagcc cggaaccgct 
     8701 gtgcccgccc agcgcggcgg gaggagcctg cgcctagggc ggatcgcggg tcggcgggag 
     8761 agcacaagcc cacagtcccc ggcggtgggg gaggggcgcg ctgagcgggg gcccgggagc 
     8821 cagcgcgggg caaactggga aagtggtgtc gtgtgctggc tccgccctct tcccgagggt 
     8881 gggggagaac ggtataaaag tgcggtagtc gcgttggacg ttctttttcg caacgggttt 
     8941 gccgtcagaa cgcaggtgag tggcgggtgt ggcctccgcg ggcccgggct ccctcctttg 
     9001 agcggggtcg gaccgccgtg cgggtgtcgt cggccgggct tctctgcgag cgttcccgcc 
     9061 ctggatggcg ggctgtgcgg gagggcgagg gggggaggcc tggcggcggc cccggagcct 
     9121 cgcctcgtgt cgggcgtgag gcctagcgtg gcttccgccc cgccgcgtgc caccgcggcc 
     9181 gcgctttgct gtctgcccgg ctgccctcga ttgcctgccc gcggcccggg ccaacaaagg 
     9241 gagggcgtgg agctggctgg tagggagccc cgtagtccgc atgtcgggca gggagagcgg 
     9301 cagcagtcgg gggggggacc gggcccgccc gtcccgcagc acatgtccga cgccgcctgg 
     9361 acgggtagcg gcctgtgtcc tgataaggcg gccgggcggt gggttttaga tgccgggttc 
     9421 aggtggcccc gggtcccggc ccggtctggc cagtaccccg tagtggctta gctccgagga 
     9481 gggcgaggcc cgcccgcccg gcaccagttg cgtgcgcgga aagatggccg ctcccgggcc 
     9541 ctgtagcaag gagctcaaaa tggaggacgc ggcagcccgg cggagcgggg cgggtgagtc 
     9601 acccacacaa aggaagaggg ccttgcccct cgccggccgc tgcttcctgt gaccccgtgg 
     9661 tgtaccggcc gcacttcagt caccccgggc gctctttcgg agcaccgctg gcctccgctg 
     9721 ggggagggga tctgtctaat ggcgttggag tttgctcaca tttggtgggt ggagactgta 
     9781 gccaggccag cctggccatg aaagtaattc ttggaatttg cccattttga gtttggagcg 
     9841 aagctgattg acaaagctgc ttagccgttc aaaggtattc ttcgaacttt ttttttaagg 
     9901 tgttgtgaaa acc 
//
