# Supplementary material for: Promoter from Chinese hamster elongation factor-1a gene and Epstein-Barr virus terminal repeats concatemer fragment maintain stable high-level expression of recombinant proteins
Source: PeerJ. 2023 Oct 24;11:e16287. doi: 10.7717/peerj.16287 (PMC10607201; doi:10.7717/peerj.16287)
Supplement: Supplemental Information 2 [file peerj-11-16287-s002.zip › p1.1-D-eGFP.gb]

LOCUS       p1.1-D-eGFP        8995 bp    DNA     circular     29-MAY-2023
SOURCE      
  ORGANISM  
COMMENT     This file is created by Vector NTI
            http://www.invitrogen.com/
COMMENT     VNTDATE|-12029392|
COMMENT     VNTDBDATE|-14939805|
COMMENT     LSOWNER|
COMMENT     VNTNAME|p1.1-D-eGFP|
COMMENT     VNTAUTHORNAME|Nadezhda Orlova|
FEATURES             Location/Qualifiers
     misc_signal     7270..7270
                     /vntifkey="87"
                     /label=putative\transcription\start
     intron          7303..8246
                     /vntifkey="15"
                     /label=intron1
     TATA_signal     7240..7245
                     /vntifkey="41"
                     /label=TATA
     misc_feature    1186..1800
                     /vntifkey="21"
                     /label=CHO\EEF1A\DFR
     misc_feature    4188..8258
                     /vntifkey="21"
                     /label=CHO\EEF1A\UFR
     misc_feature    complement(3775..4176)
                     /vntifkey="21"
                     /label=EBVTR
     exon            621..1184
                     /vntifkey="61"
                     /label=DHFR
     RBS             21..608
                     /vntifkey="32"
                     /label=EMCV\IRES
                     /note="internal ribosomal entry site "
     promoter        complement(3635..3739)
                     /vntifkey="30"
                     /label=bla\pomoter
     exon            complement(2780..3640)
                     /vntifkey="61"
                     /label=Ampicillin\(bla)\resistance\gene
     rep_origin      complement(1965..2638)
                     /vntifkey="33"
                     /label=pUC\origin
     misc_feature    8261..8995
                     /vntifkey="21"
                     /label=GFP\ORF
BASE COUNT     2254 a      2297 c      2362 g      2082 t 
ORIGIN
        1 ctagcggccg cgcagttaac gccgcccctc tccctccccc ccccctaacg ttactggccg 
       61 aagccgcttg gaataaggcc ggtgtgcgtt tgtctatatg ttattttcca ccatattgcc 
      121 gtcttttggc aatgtgaggg cccggaaacc tggccctgtc ttcttgacga gcattcctag 
      181 gggtctttcc cctctcgcca aaggaatgca aggtctgttg aatgtcgtga aggaagcagt 
      241 tcctctggaa gcttcttgaa gacaaacaac gtctgtagcg accctttgca ggcagcggaa 
      301 ccccccacct ggcgacaggt gcctctgcgg ccaaaagcca cgtgtataag atacacctgc 
      361 aaaggcggca caaccccagt gccacgttgt gagttggata gttgtggaaa gagtcaaatg 
      421 gctctcctca agcgtattca acaaggggct gaaggatgcc cagaaggtac cccattgtat 
      481 gggatctgat ctggggcctc ggtacacatg ctttacatgt gtttagtcga ggttaaaaaa 
      541 acgtctaggc cccccgaacc acggggacgt ggttttcctt tgaaaaacac gatgataata 
      601 tggccacaag atctgccacc atggttcgac cattgaactg catcgtcgcc gtgtcccaaa 
      661 atatggggat tggcaagaac ggagacctac cctggcctcc gctcaggaac gagttcaagt 
      721 acttccaaag aatgaccaca acctcttcag tggaaggtaa acagaatctg gtgattatgg 
      781 gtaggaaaac ctggttctcc attcctgaga agaatcgacc tctaaaggac agaattaata 
      841 tagttctcag tagagaactc aaagaaccac cacgaggagc tcattttctt gccaaaagtt 
      901 tggatgatgc cttaagactt attgaacaac cggaattggc aagtaaagta gacatggttt 
      961 ggatagtcgg aggcagttct gtttaccagg aagccatgaa tcaaccaggc cacctcagac 
     1021 tctttgtgac aaggatcatg caggaatttg aaagtgacac gtttttccca gaaattgatt 
     1081 tggggaaata taaacttctc ccagaatacc caggcgtcct ctctgaggtc caggaggaaa 
     1141 aaggcatcaa gtataagttt gaagtctacg agaagaaaga ctaatcatat tacccctaac 
     1201 acctgccacc ccagtcttaa tcagtggtgg aagaacggtc tcagaactgt ttgtctcaat 
     1261 tggccattta agtttaatag tgaaagactg gttaatgata acaatgcatc ggaaaacctt 
     1321 caggaggaaa ggagaatgtt ttgtggaaca tttttgtgtg tgtggcagtt ttaagttatt 
     1381 agttttcaaa atcagtactt tttaatggaa acaacttgac caaaaatctg tcacagaatt 
     1441 ttgagaccca ttaaaataca agtttaatga gaagtctgtc tctgttaatg ctgaagtcat 
     1501 tactaagtgc ttagcttagc aaggtatgtg gatgcccatt tgtgttccaa gggattggac 
     1561 tgttcatcag gacccagagc tgagtttcaa gggctcaaga gatggcttat tacctgtggg 
     1621 tgtcttgaag gttctggttg ggacaaatta ggaatgtttt tggcagacat ggtgactacc 
     1681 cttcatctgg gtgagttcag ttgatttgtc ttgagccttt ggggtttaca caagtaaatg 
     1741 acatcataca gttagtgtat tgttagtgaa tattaatata tgaggcaggc tttgctctag 
     1801 ctagacatat gtcgacgtcc ggagctcagg cgcgccatgg ctcttccgct tcctcgctca 
     1861 ctgactcgct gcgctcggtc gttcggctgc ggcgagcggt atcagctcac tcaaaggcgg 
     1921 taatacggtt atccacagaa tcaggggata acgcaggaaa gaacatgtga gcaaaaggcc 
     1981 agcaaaaggc caggaaccgt aaaaaggccg cgttgctggc gtttttccat aggctccgcc 
     2041 cccctgacga gcatcacaaa aatcgacgct caagtcagag gtggcgaaac ccgacaggac 
     2101 tataaagata ccaggcgttt ccccctggaa gctccctcgt gcgctctcct gttccgaccc 
     2161 tgccgcttac cggatacctg tccgcctttc tcccttcggg aagcgtggcg ctttctcata 
     2221 gctcacgctg taggtatctc agttcggtgt aggtcgttcg ctccaagctg ggctgtgtgc 
     2281 acgaaccccc cgttcagccc gaccgctgcg ccttatccgg taactatcgt cttgagtcca 
     2341 acccggtaag acacgactta tcgccactgg cagcagccac tggtaacagg attagcagag 
     2401 cgaggtatgt aggcggtgct acagagttct tgaagtggtg gcctaactac ggctacacta 
     2461 gaagaacagt atttggtatc tgcgctctgc tgaagccagt taccttcgga aaaagagttg 
     2521 gtagctcttg atccggcaaa caaaccaccg ctggtagcgg tttttttgtt tgcaagcagc 
     2581 agattacgcg cagaaaaaaa ggatctcaag aagatccttt gatcttttct acggggtctg 
     2641 acgctcagtg gaacgaaaac tcacgttaag ggattttggt catgagatta tcaaaaagga 
     2701 tcttcaccta gatcctttta aattaaaaat gaagttttaa atcaatctaa agtatatatg 
     2761 agtaaacttg gtctgacagt taccaatgct taatcagtga ggcacctatc tcagcgatct 
     2821 gtctatttcg ttcatccata gttgcctgac tccccgtcgt gtagataact acgatacggg 
     2881 agggcttacc atctggcccc agtgctgcaa tgataccgcg agacccacgc tcaccggctc 
     2941 cagatttatc agcaataaac cagccagccg gaagggccga gcgcagaagt ggtcctgcaa 
     3001 ctttatccgc ctccatccag tctattaatt gttgccggga agctagagta agtagttcgc 
     3061 cagttaatag tttgcgcaac gttgttgcca ttgctacagg catcgtggtg tcacgctcgt 
     3121 cgtttggtat ggcttcattc agctccggtt cccaacgatc aaggcgagtt acatgatccc 
     3181 ccatgttgtg caaaaaagcg gttagctcct tcggtcctcc gatcgttgtc agaagtaagt 
     3241 tggccgcagt gttatcactc atggttatgg cagcactgca taattctctt actgtcatgc 
     3301 catccgtaag atgcttttct gtgactggtg agtactcaac caagtcattc tgagaatagt 
     3361 gtatgcggcg accgagttgc tcttgcccgg cgtcaatacg ggataatacc gcgccacata 
     3421 gcagaacttt aaaagtgctc atcattggaa aacgttcttc ggggcgaaaa ctctcaagga 
     3481 tcttaccgct gttgagatcc agttcgatgt aacccactcg tgcacccaac tgatcttcag 
     3541 catcttttac tttcaccagc gtttctgggt gagcaaaaac aggaaggcaa aatgccgcaa 
     3601 aaaagggaat aagggcgaca cggaaatgtt gaatactcat actcttcctt tttcaatatt 
     3661 attgaagcat ttatcagggt tattgtctca tgagcggata catatttgaa tgtatttaga 
     3721 aaaataaaca aataggggtt ccgcgcacat ttccccgaaa agtgccacct gcatctcatc 
     3781 acggtcacgc atggctgcgc ccgcgcagcg ccccccgacc cccccccgat ccccggaacg 
     3841 ccagccgcca tccaccgccc gcagcccccg gagcccgcgg accccgaccc cccgccgctc 
     3901 gcccgccgtt gcgccgctct ctgcgggggg gctagggggc cgcgggggga aggccacgcc 
     3961 ccctccactt tttccaggaa tgcgcggcat gacccgcccc ccccatgacc cgccaacacc 
     4021 cccccgatgc cccccggggg tctttcctgg ggggcctttg tcagggttgc ctgtgtcacc 
     4081 cacgggcccc ttggccacgc ttgcctgggt caccccggag ccccgggtca cgtttgccgg 
     4141 ggtcagccct ggggcgcttc ttcacgctcc attgccatgc agaattccac gttgtgcata 
     4201 gaaacagatg caggcaaaac atccacacat ataaaacaaa aaattaaaac caataaaact 
     4261 cctaaacttt tggtctttct tgaatcttca atccctcagg ttatgaaata atcatttatg 
     4321 cagtcaaaaa tttgccattc ttgttgccag gtgtggtgat gattcgggga agcagaagca 
     4381 ggcagatctc tgtgaatgag gccagcctgg tctacaaagt gagtcccagg acagtcaggc 
     4441 ctgttacaca gagaaacctt gaaaaaaaaa agataatatg tactgttgta ttaccccaat 
     4501 atataaggct aaaccattag aagcacaaca ctgttaagta cggaaaataa tatctagtgt 
     4561 ggtacagtta ctactactat aatacactaa tatagctgtg ggaaactagt tccaaagatg 
     4621 aattactaac cagtgtttcc aaggaaataa atgaaagcag agagattagt tctattgcta 
     4681 gtgtttcatt ttcgtatatt tcttacaatt tctcttgtta caaataggca ctagggtatc 
     4741 aagataattt taacgactgg ctgagaaccc tagaaaatct ctgtgaaaaa gggatttgtg 
     4801 aaatgagaga gggtaatgtg gccattatag aaaaggcttt tgtgtgcctt gcatgcatag 
     4861 accctgtgtt tgatctctta acaccctcct tgaccagaaa aagcttctgt ggatagaaaa 
     4921 tgattagtta tatatacttt tagggaaacg tagttctgga ttctttggtt acaattaaca 
     4981 gaattaagtg caaacaaagc cagaaacctc ctgataaatg agaaaacctg cttgtagaag 
     5041 gttgtaaggc tctgtaatat aggaattagg agaaaagaaa cctgtgtggt ggggcacgtc 
     5101 tgtaatccca gcattgggaa gtagaggtag aagattagaa atcaaaggcc agcctcagca 
     5161 acacagtgag tttgaggcca ccctgaacta catcaggttc tgtctccttt cttttttttt 
     5221 tttttctttt ctttttttgg tttctctgtg tagttttgga gcctatcctg gcactagctc 
     5281 tgaagagcag gctggcctcg aactcagaga tcagccagcc tctgctggga ttaaaggtat 
     5341 gcaccaccaa cgccccaggt tttgtctcaa acaaacaaaa ataacatcag gaggtggtga 
     5401 gagggctcag tggtcacagg cattctctgc aaagcctgac tctgagttgg atcctttaga 
     5461 gctacatggt tgagggaaga gaactgactc ctggaaggtg tcctctggtc cccacacata 
     5521 gctatacaca gcatgtgcat tcacacacac taaataatgc tatttttaaa aaaattaaaa 
     5581 acaacaacag tttgggttgt gaaaactaga actagataat aggtaagaat caagtatcat 
     5641 gtaaatttgc tttcaactca tcccaaaatt tgttttatat ttcagttttt ttccttccta 
     5701 gcttgactgt ggagtcttgt ccggaagcaa atagttcctt tgcagatccc acatgtggac 
     5761 accggacagt aggtcctcaa atgctcctta ttaggttggt tcaataatat caattgtttg 
     5821 ttactaggca gtgatgttgt acatctggag gagatctctt gagcccataa tcaggttatt 
     5881 aggaataaat actctaaggc taaaaatgta gcttagtgat aagagtgctt gcctggtgtg 
     5941 ctgagaccct cggttccatc tccacaaccc catattccat tacaaaatac cttttcaccg 
     6001 tccctagcat taagaaacaa aacaacaaag aagtttttct ttcttctgag atcctgcccg 
     6061 gagaggcatt taaaactggc cagggccaaa aaaaaaaaaa aaaaaagaaa aaaaagaaaa 
     6121 gaaaacaggc tagggccggc atggtggcgc acgcctttaa tcccagcacg caggaggcag 
     6181 aggcagggcg gatctctgtg agtttgaggt cagcctggtc tacctagtga gtttcagggc 
     6241 acccagggct aaagagactg tctcaaaaac aaaacagcca cacaatcaga accacagcaa 
     6301 aacgcagtta tgatccttgg aactgtagga atgacaagca tttaaataat aggacgagcc 
     6361 atttttgaga agctctgatt tcacaagtgt cagggatggg ctctgggcga gtaagattgc 
     6421 taatgctggc ctctaaatga gaccacgtgg agttgattag attcttttca tgttcctcgt 
     6481 gctctatcaa ataactgtac ccaaatacac acacacacac acacacacaa tgcgcgcaca 
     6541 cacaaaatcc ttttttagct taagaagccc agaatcagaa gtaaagctaa ctgtgggact 
     6601 taagtattat tctgaacgga actcccaggg cgtgaagcgc gcttcaggct tccagagaag 
     6661 cagctggcgc tggatggaat gaaccaagag gccagcacag gggcagatcc gtcgagctct 
     6721 cggccaccga gctgagccct taggttctgg ggctgggaag ggtccctagg attgtgcacc 
     6781 tctcccgcgg gggacaagca gggggatggc ggggctgacg tcgggaggtg gcctccacgg 
     6841 gaagggacac ccggatctcg acacagcctt ggcagtggag tcaggaaggg tagggacaga 
     6901 ttctggacgc cctcttggcc agctcctcac cgccccaccc ccgactggag ccgagagtaa 
     6961 ttcatacaaa aggagggatc gccttcgccc ctgggaatcc cagggaccgt cgctaaattc 
     7021 tggccggcct cccagcccgg aaccgctgtg cccgcccagc gcggcgggag gagcctgcgc 
     7081 ctagggcgga tcgcgggtcg gcgggagagc acaagcccac agtccccggc ggtgggggag 
     7141 gggcgcgctg agcgggggcc cgggagccag cgcggggcaa actgggaaag tggtgtcgtg 
     7201 tgctggctcc gccctcttcc cgagggtggg ggagaacggt ataaaagtgc ggtagtcgcg 
     7261 ttggacgttc tttttcgcaa cgggtttgcc gtcagaacgc aggtgagtgg cgggtgtggc 
     7321 ctccgcgggc ccgggctccc tcctttgagc ggggtcggac cgccgtgcgg gtgtcgtcgg 
     7381 ccgggcttct ctgcgagcgt tcccgccctg gatggcgggc tgtgcgggag ggcgaggggg 
     7441 ggaggcctgg cggcggcccc ggagcctcgc ctcgtgtcgg gcgtgaggcc tagcgtggct 
     7501 tccgccccgc cgcgtgccac cgcggccgcg ctttgctgtc tgcccggctg ccctcgattg 
     7561 cctgcccgcg gcccgggcca acaaagggag ggcgtggagc tggctggtag ggagccccgt 
     7621 agtccgcatg tcgggcaggg agagcggcag cagtcggggg ggggaccggg cccgcccgtc 
     7681 ccgcagcaca tgtccgacgc cgcctggacg ggtagcggcc tgtgtcctga taaggcggcc 
     7741 gggcggtggg ttttagatgc cgggttcagg tggccccggg tcccggcccg gtctggccag 
     7801 taccccgtag tggcttagct ccgaggaggg cgaggcccgc ccgcccggca ccagttgcgt 
     7861 gcgcggaaag atggccgctc ccgggccctg tagcaaggag ctcaaaatgg aggacgcggc 
     7921 agcccggcgg agcggggcgg gtgagtcacc cacacaaagg aagagggcct tgcccctcgc 
     7981 cggccgctgc ttcctgtgac cccgtggtgt accggccgca cttcagtcac cccgggcgct 
     8041 ctttcggagc accgctggcc tccgctgggg gaggggatct gtctaatggc gttggagttt 
     8101 gctcacattt ggtgggtgga gactgtagcc aggccagcct ggccatgaaa gtaattcttg 
     8161 gaatttgccc attttgagtt tggagcgaag ctgattgaca aagctgctta gccgttcaaa 
     8221 ggtattcttc gaactttttt tttaaggtgt tgtgaaaacc tcgaggccgc caccatggtg 
     8281 agcaagggcg aggagctgtt caccggggtg gtgcccatcc tggtcgagct ggacggcgac 
     8341 gtaaacggcc acaagttcag cgtgtccggc gagggcgagg gcgatgccac ctacggcaag 
     8401 ctgaccctga agttcatctg caccaccggc aagctgcccg tgccctggcc caccctcgtg 
     8461 accaccctga cctacggcgt gcagtgcttc agccgctacc ccgaccacat gaagcagcac 
     8521 gacttcttca agtccgccat gcccgaaggc tacgtccagg agcgcaccat cttcttcaag 
     8581 gacgacggca actacaagac ccgcgccgag gtgaagttcg agggcgacac cctggtgaac 
     8641 cgcatcgagc tgaagggcat cgacttcaag gaggacggca acatcctggg gcacaagctg 
     8701 gagtacaact acaacagcca caacgtctat atcatggccg acaagcagaa gaacggcatc 
     8761 aaggtgaact tcaagatccg ccacaacatc gaggacggca gcgtgcagct cgccgaccac 
     8821 taccagcaga acacccccat cggcgacggc cccgtgctgc tgcccgacaa ccactacctg 
     8881 agcacccagt ccgccctgag caaagacccc aacgagaagc gcgatcacat ggtcctgctg 
     8941 gagttcgtga ccgccgccgg gatcactctc ggcatggacg agctgtacaa gtaag 
//
