# Supplementary material for: Promoter from Chinese hamster elongation factor-1a gene and Epstein-Barr virus terminal repeats concatemer fragment maintain stable high-level expression of recombinant proteins
Source: PeerJ. 2023 Oct 24;11:e16287. doi: 10.7717/peerj.16287 (PMC10607201; doi:10.7717/peerj.16287)
Supplement: Supplemental Information 2 [file peerj-11-16287-s002.zip › p1.1-eGFP.gb]

LOCUS       p1.1-eGFP       12628 bp    DNA     circular     27-OCT-2020
SOURCE      
  ORGANISM  
COMMENT     This file is created by Vector NTI
            http://www.invitrogen.com/
COMMENT     VNTDATE|-13580198|
COMMENT     VNTDBDATE|-13580198|
COMMENT     LSOWNER|
COMMENT     VNTNAME|p1.1-eGFP|
COMMENT     VNTAUTHORNAME|Nadezhda Orlova|
FEATURES             Location/Qualifiers
     polyA_signal    8635..8641
                     /vntifkey="25"
                     /label=polyA
     misc_signal     5455..5455
                     /vntifkey="87"
                     /label=putative\transcription\start
     intron          5488..6431
                     /vntifkey="15"
                     /label=intron1
     TATA_signal     5425..5430
                     /vntifkey="41"
                     /label=TATA
     misc_feature    8366..12624
                     /vntifkey="21"
                     /label=CHO\EEF1A\DFR
     misc_feature    2373..6443
                     /vntifkey="21"
                     /label=CHO\EEF1A\UFR
     misc_feature    complement(1960..2361)
                     /vntifkey="21"
                     /label=EBVTR
     exon            7801..8364
                     /vntifkey="61"
                     /label=DHFR
     RBS             7201..7788
                     /vntifkey="32"
                     /label=EMCV\IRES
                     /note="internal ribosomal entry site "
     promoter        complement(1820..1924)
                     /vntifkey="30"
                     /label=bla\pomoter
     exon            complement(965..1825)
                     /vntifkey="61"
                     /label=Ampicillin\(bla)\resistance\gene
     rep_origin      complement(150..823)
                     /vntifkey="33"
                     /label=pUC\origin
     misc_feature    6446..7180
                     /vntifkey="21"
                     /label=GFP\ORF
BASE COUNT     3253 a      2987 c      3217 g      3171 t 
ORIGIN
        1 cgtccggagc tcaggcgcgc catggctctt ccgcttcctc gctcactgac tcgctgcgct 
       61 cggtcgttcg gctgcggcga gcggtatcag ctcactcaaa ggcggtaata cggttatcca 
      121 cagaatcagg ggataacgca ggaaagaaca tgtgagcaaa aggccagcaa aaggccagga 
      181 accgtaaaaa ggccgcgttg ctggcgtttt tccataggct ccgcccccct gacgagcatc 
      241 acaaaaatcg acgctcaagt cagaggtggc gaaacccgac aggactataa agataccagg 
      301 cgtttccccc tggaagctcc ctcgtgcgct ctcctgttcc gaccctgccg cttaccggat 
      361 acctgtccgc ctttctccct tcgggaagcg tggcgctttc tcatagctca cgctgtaggt 
      421 atctcagttc ggtgtaggtc gttcgctcca agctgggctg tgtgcacgaa ccccccgttc 
      481 agcccgaccg ctgcgcctta tccggtaact atcgtcttga gtccaacccg gtaagacacg 
      541 acttatcgcc actggcagca gccactggta acaggattag cagagcgagg tatgtaggcg 
      601 gtgctacaga gttcttgaag tggtggccta actacggcta cactagaaga acagtatttg 
      661 gtatctgcgc tctgctgaag ccagttacct tcggaaaaag agttggtagc tcttgatccg 
      721 gcaaacaaac caccgctggt agcggttttt ttgtttgcaa gcagcagatt acgcgcagaa 
      781 aaaaaggatc tcaagaagat cctttgatct tttctacggg gtctgacgct cagtggaacg 
      841 aaaactcacg ttaagggatt ttggtcatga gattatcaaa aaggatcttc acctagatcc 
      901 ttttaaatta aaaatgaagt tttaaatcaa tctaaagtat atatgagtaa acttggtctg 
      961 acagttacca atgcttaatc agtgaggcac ctatctcagc gatctgtcta tttcgttcat 
     1021 ccatagttgc ctgactcccc gtcgtgtaga taactacgat acgggagggc ttaccatctg 
     1081 gccccagtgc tgcaatgata ccgcgagacc cacgctcacc ggctccagat ttatcagcaa 
     1141 taaaccagcc agccggaagg gccgagcgca gaagtggtcc tgcaacttta tccgcctcca 
     1201 tccagtctat taattgttgc cgggaagcta gagtaagtag ttcgccagtt aatagtttgc 
     1261 gcaacgttgt tgccattgct acaggcatcg tggtgtcacg ctcgtcgttt ggtatggctt 
     1321 cattcagctc cggttcccaa cgatcaaggc gagttacatg atcccccatg ttgtgcaaaa 
     1381 aagcggttag ctccttcggt cctccgatcg ttgtcagaag taagttggcc gcagtgttat 
     1441 cactcatggt tatggcagca ctgcataatt ctcttactgt catgccatcc gtaagatgct 
     1501 tttctgtgac tggtgagtac tcaaccaagt cattctgaga atagtgtatg cggcgaccga 
     1561 gttgctcttg cccggcgtca atacgggata ataccgcgcc acatagcaga actttaaaag 
     1621 tgctcatcat tggaaaacgt tcttcggggc gaaaactctc aaggatctta ccgctgttga 
     1681 gatccagttc gatgtaaccc actcgtgcac ccaactgatc ttcagcatct tttactttca 
     1741 ccagcgtttc tgggtgagca aaaacaggaa ggcaaaatgc cgcaaaaaag ggaataaggg 
     1801 cgacacggaa atgttgaata ctcatactct tcctttttca atattattga agcatttatc 
     1861 agggttattg tctcatgagc ggatacatat ttgaatgtat ttagaaaaat aaacaaatag 
     1921 gggttccgcg cacatttccc cgaaaagtgc cacctgcatc tcatcacggt cacgcatggc 
     1981 tgcgcccgcg cagcgccccc cgaccccccc ccgatccccg gaacgccagc cgccatccac 
     2041 cgcccgcagc ccccggagcc cgcggacccc gaccccccgc cgctcgcccg ccgttgcgcc 
     2101 gctctctgcg ggggggctag ggggccgcgg ggggaaggcc acgccccctc cactttttcc 
     2161 aggaatgcgc ggcatgaccc gcccccccca tgacccgcca acaccccccc gatgcccccc 
     2221 gggggtcttt cctggggggc ctttgtcagg gttgcctgtg tcacccacgg gccccttggc 
     2281 cacgcttgcc tgggtcaccc cggagccccg ggtcacgttt gccggggtca gccctggggc 
     2341 gcttcttcac gctccattgc catgcagaat tccacgttgt gcatagaaac agatgcaggc 
     2401 aaaacatcca cacatataaa acaaaaaatt aaaaccaata aaactcctaa acttttggtc 
     2461 tttcttgaat cttcaatccc tcaggttatg aaataatcat ttatgcagtc aaaaatttgc 
     2521 cattcttgtt gccaggtgtg gtgatgattc ggggaagcag aagcaggcag atctctgtga 
     2581 atgaggccag cctggtctac aaagtgagtc ccaggacagt caggcctgtt acacagagaa 
     2641 accttgaaaa aaaaaagata atatgtactg ttgtattacc ccaatatata aggctaaacc 
     2701 attagaagca caacactgtt aagtacggaa aataatatct agtgtggtac agttactact 
     2761 actataatac actaatatag ctgtgggaaa ctagttccaa agatgaatta ctaaccagtg 
     2821 tttccaagga aataaatgaa agcagagaga ttagttctat tgctagtgtt tcattttcgt 
     2881 atatttctta caatttctct tgttacaaat aggcactagg gtatcaagat aattttaacg 
     2941 actggctgag aaccctagaa aatctctgtg aaaaagggat ttgtgaaatg agagagggta 
     3001 atgtggccat tatagaaaag gcttttgtgt gccttgcatg catagaccct gtgtttgatc 
     3061 tcttaacacc ctccttgacc agaaaaagct tctgtggata gaaaatgatt agttatatat 
     3121 acttttaggg aaacgtagtt ctggattctt tggttacaat taacagaatt aagtgcaaac 
     3181 aaagccagaa acctcctgat aaatgagaaa acctgcttgt agaaggttgt aaggctctgt 
     3241 aatataggaa ttaggagaaa agaaacctgt gtggtggggc acgtctgtaa tcccagcatt 
     3301 gggaagtaga ggtagaagat tagaaatcaa aggccagcct cagcaacaca gtgagtttga 
     3361 ggccaccctg aactacatca ggttctgtct cctttctttt tttttttttt cttttctttt 
     3421 tttggtttct ctgtgtagtt ttggagccta tcctggcact agctctgaag agcaggctgg 
     3481 cctcgaactc agagatcagc cagcctctgc tgggattaaa ggtatgcacc accaacgccc 
     3541 caggttttgt ctcaaacaaa caaaaataac atcaggaggt ggtgagaggg ctcagtggtc 
     3601 acaggcattc tctgcaaagc ctgactctga gttggatcct ttagagctac atggttgagg 
     3661 gaagagaact gactcctgga aggtgtcctc tggtccccac acatagctat acacagcatg 
     3721 tgcattcaca cacactaaat aatgctattt ttaaaaaaat taaaaacaac aacagtttgg 
     3781 gttgtgaaaa ctagaactag ataataggta agaatcaagt atcatgtaaa tttgctttca 
     3841 actcatccca aaatttgttt tatatttcag tttttttcct tcctagcttg actgtggagt 
     3901 cttgtccgga agcaaatagt tcctttgcag atcccacatg tggacaccgg acagtaggtc 
     3961 ctcaaatgct ccttattagg ttggttcaat aatatcaatt gtttgttact aggcagtgat 
     4021 gttgtacatc tggaggagat ctcttgagcc cataatcagg ttattaggaa taaatactct 
     4081 aaggctaaaa atgtagctta gtgataagag tgcttgcctg gtgtgctgag accctcggtt 
     4141 ccatctccac aaccccatat tccattacaa aatacctttt caccgtccct agcattaaga 
     4201 aacaaaacaa caaagaagtt tttctttctt ctgagatcct gcccggagag gcatttaaaa 
     4261 ctggccaggg ccaaaaaaaa aaaaaaaaaa agaaaaaaaa gaaaagaaaa caggctaggg 
     4321 ccggcatggt ggcgcacgcc tttaatccca gcacgcagga ggcagaggca gggcggatct 
     4381 ctgtgagttt gaggtcagcc tggtctacct agtgagtttc agggcaccca gggctaaaga 
     4441 gactgtctca aaaacaaaac agccacacaa tcagaaccac agcaaaacgc agttatgatc 
     4501 cttggaactg taggaatgac aagcatttaa ataataggac gagccatttt tgagaagctc 
     4561 tgatttcaca agtgtcaggg atgggctctg ggcgagtaag attgctaatg ctggcctcta 
     4621 aatgagacca cgtggagttg attagattct tttcatgttc ctcgtgctct atcaaataac 
     4681 tgtacccaaa tacacacaca cacacacaca cacaatgcgc gcacacacaa aatccttttt 
     4741 tagcttaaga agcccagaat cagaagtaaa gctaactgtg ggacttaagt attattctga 
     4801 acggaactcc cagggcgtga agcgcgcttc aggcttccag agaagcagct ggcgctggat 
     4861 ggaatgaacc aagaggccag cacaggggca gatccgtcga gctctcggcc accgagctga 
     4921 gcccttaggt tctggggctg ggaagggtcc ctaggattgt gcacctctcc cgcgggggac 
     4981 aagcaggggg atggcggggc tgacgtcggg aggtggcctc cacgggaagg gacacccgga 
     5041 tctcgacaca gccttggcag tggagtcagg aagggtaggg acagattctg gacgccctct 
     5101 tggccagctc ctcaccgccc cacccccgac tggagccgag agtaattcat acaaaaggag 
     5161 ggatcgcctt cgcccctggg aatcccaggg accgtcgcta aattctggcc ggcctcccag 
     5221 cccggaaccg ctgtgcccgc ccagcgcggc gggaggagcc tgcgcctagg gcggatcgcg 
     5281 ggtcggcggg agagcacaag cccacagtcc ccggcggtgg gggaggggcg cgctgagcgg 
     5341 gggcccggga gccagcgcgg ggcaaactgg gaaagtggtg tcgtgtgctg gctccgccct 
     5401 cttcccgagg gtgggggaga acggtataaa agtgcggtag tcgcgttgga cgttcttttt 
     5461 cgcaacgggt ttgccgtcag aacgcaggtg agtggcgggt gtggcctccg cgggcccggg 
     5521 ctccctcctt tgagcggggt cggaccgccg tgcgggtgtc gtcggccggg cttctctgcg 
     5581 agcgttcccg ccctggatgg cgggctgtgc gggagggcga gggggggagg cctggcggcg 
     5641 gccccggagc ctcgcctcgt gtcgggcgtg aggcctagcg tggcttccgc cccgccgcgt 
     5701 gccaccgcgg ccgcgctttg ctgtctgccc ggctgccctc gattgcctgc ccgcggcccg 
     5761 ggccaacaaa gggagggcgt ggagctggct ggtagggagc cccgtagtcc gcatgtcggg 
     5821 cagggagagc ggcagcagtc ggggggggga ccgggcccgc ccgtcccgca gcacatgtcc 
     5881 gacgccgcct ggacgggtag cggcctgtgt cctgataagg cggccgggcg gtgggtttta 
     5941 gatgccgggt tcaggtggcc ccgggtcccg gcccggtctg gccagtaccc cgtagtggct 
     6001 tagctccgag gagggcgagg cccgcccgcc cggcaccagt tgcgtgcgcg gaaagatggc 
     6061 cgctcccggg ccctgtagca aggagctcaa aatggaggac gcggcagccc ggcggagcgg 
     6121 ggcgggtgag tcacccacac aaaggaagag ggccttgccc ctcgccggcc gctgcttcct 
     6181 gtgaccccgt ggtgtaccgg ccgcacttca gtcaccccgg gcgctctttc ggagcaccgc 
     6241 tggcctccgc tgggggaggg gatctgtcta atggcgttgg agtttgctca catttggtgg 
     6301 gtggagactg tagccaggcc agcctggcca tgaaagtaat tcttggaatt tgcccatttt 
     6361 gagtttggag cgaagctgat tgacaaagct gcttagccgt tcaaaggtat tcttcgaact 
     6421 ttttttttaa ggtgttgtga aaacctcgag gccgccacca tggtgagcaa gggcgaggag 
     6481 ctgttcaccg gggtggtgcc catcctggtc gagctggacg gcgacgtaaa cggccacaag 
     6541 ttcagcgtgt ccggcgaggg cgagggcgat gccacctacg gcaagctgac cctgaagttc 
     6601 atctgcacca ccggcaagct gcccgtgccc tggcccaccc tcgtgaccac cctgacctac 
     6661 ggcgtgcagt gcttcagccg ctaccccgac cacatgaagc agcacgactt cttcaagtcc 
     6721 gccatgcccg aaggctacgt ccaggagcgc accatcttct tcaaggacga cggcaactac 
     6781 aagacccgcg ccgaggtgaa gttcgagggc gacaccctgg tgaaccgcat cgagctgaag 
     6841 ggcatcgact tcaaggagga cggcaacatc ctggggcaca agctggagta caactacaac 
     6901 agccacaacg tctatatcat ggccgacaag cagaagaacg gcatcaaggt gaacttcaag 
     6961 atccgccaca acatcgagga cggcagcgtg cagctcgccg accactacca gcagaacacc 
     7021 cccatcggcg acggccccgt gctgctgccc gacaaccact acctgagcac ccagtccgcc 
     7081 ctgagcaaag accccaacga gaagcgcgat cacatggtcc tgctggagtt cgtgaccgcc 
     7141 gccgggatca ctctcggcat ggacgagctg tacaagtaag ctagcggccg cgcagttaac 
     7201 gccgcccctc tccctccccc ccccctaacg ttactggccg aagccgcttg gaataaggcc 
     7261 ggtgtgcgtt tgtctatatg ttattttcca ccatattgcc gtcttttggc aatgtgaggg 
     7321 cccggaaacc tggccctgtc ttcttgacga gcattcctag gggtctttcc cctctcgcca 
     7381 aaggaatgca aggtctgttg aatgtcgtga aggaagcagt tcctctggaa gcttcttgaa 
     7441 gacaaacaac gtctgtagcg accctttgca ggcagcggaa ccccccacct ggcgacaggt 
     7501 gcctctgcgg ccaaaagcca cgtgtataag atacacctgc aaaggcggca caaccccagt 
     7561 gccacgttgt gagttggata gttgtggaaa gagtcaaatg gctctcctca agcgtattca 
     7621 acaaggggct gaaggatgcc cagaaggtac cccattgtat gggatctgat ctggggcctc 
     7681 ggtacacatg ctttacatgt gtttagtcga ggttaaaaaa acgtctaggc cccccgaacc 
     7741 acggggacgt ggttttcctt tgaaaaacac gatgataata tggccacaag atctgccacc 
     7801 atggttcgac cattgaactg catcgtcgcc gtgtcccaaa atatggggat tggcaagaac 
     7861 ggagacctac cctggcctcc gctcaggaac gagttcaagt acttccaaag aatgaccaca 
     7921 acctcttcag tggaaggtaa acagaatctg gtgattatgg gtaggaaaac ctggttctcc 
     7981 attcctgaga agaatcgacc tctaaaggac agaattaata tagttctcag tagagaactc 
     8041 aaagaaccac cacgaggagc tcattttctt gccaaaagtt tggatgatgc cttaagactt 
     8101 attgaacaac cggaattggc aagtaaagta gacatggttt ggatagtcgg aggcagttct 
     8161 gtttaccagg aagccatgaa tcaaccaggc cacctcagac tctttgtgac aaggatcatg 
     8221 caggaatttg aaagtgacac gtttttccca gaaattgatt tggggaaata taaacttctc 
     8281 ccagaatacc caggcgtcct ctctgaggtc caggaggaaa aaggcatcaa gtataagttt 
     8341 gaagtctacg agaagaaaga ctaatctagc atattacccc taacacctgc caccccagtc 
     8401 ttaatcagtg gtggaagaac ggtctcagaa ctgtttgtct caattggcca tttaagttta 
     8461 atagtgaaag actggttaat gataacaatg catcggaaaa ccttcaggag gaaaggagaa 
     8521 tgttttgtgg aacatttttg tgtgtgtggc agttttaagt tattagtttt caaaatcagt 
     8581 actttttaat ggaaacaact tgaccaaaaa tctgtcacag aattttgaga cccattaaaa 
     8641 tacaagttta atgagaagtc tgtctctgtt aatgctgaag tcattactaa gtgcttagct 
     8701 tagcaaggta tgtggatgcc catttgtgtt ccaagggatt ggactgttca tcaggaccca 
     8761 gagctgagtt tcaagggctc aagagatggc ttattacctg tgggtgtctt gaaggttctg 
     8821 gttgggacaa attaggaatg tttttggcag acatggtgac tacccttcat ctgggtgagt 
     8881 tcagttgatt tgtcttgagc ctttggggtt tacacaagta aatgacatca tacagttagt 
     8941 gtattgttag tgaatattaa tatatgaggc aggctttgct ctagcaattt tagaactagt 
     9001 tttcaggaaa gggttcatct tgtgcattgg atgtttgatt ctatcactta gagtttaaac 
     9061 tgaaagtgct caagaggttt tatttaggct gggatataaa taagcctttc tgtagcttgt 
     9121 aatggtatca ggaatttaaa aggccatctg gggcacaaag attaagcaga aaaggtagaa 
     9181 ggtgagattg ggggactttg agtacttcac acactttaat gtgtgagtgc tttagtgcat 
     9241 atagtacaac tgccagataa gggcatccac atctgattgt ttggaaggca ccttgtggtt 
     9301 tctgggaatt cagaattggg agaaaaagtg ctcccaaccg ctgaagccct tggtaatctg 
     9361 cagggtgttt atttagcagg agataaggac aaaaagttat agtgtggagt tggttgagtt 
     9421 ggtagatgtc attacaacag gtggtcttaa attgggttag gagtcacttt gaaatacctg 
     9481 ggccataagc aaagtggcat tttcaccttt caggagaaac tggtacactt atccattcta 
     9541 tagtgcatgc ttgttcaatt gggctgatga ctaaaccggt gactaaaggt ttgtcagtat 
     9601 aaatggatgg gttgtaggca gacggtgagg aattactata cctgcaagga gtcattgcct 
     9661 gatctgcctg gaaaggggca ggattgagtc tcagaaggtg tacaccatag gatatggaaa 
     9721 aatttgtcac gcctagcatt caacttagtg gtgtagcgcc acctactggc actttaaaag 
     9781 cttagcatag aggagcatgt gtgttaggag ctcggatggg atccagggcc tcaaggtttg 
     9841 catgtaaata aaagcccttt accaaattaa ctacatacca gcatacatca gtcctttagt 
     9901 gttgaaaaac agaagtgaaa gctaatatat atagtgcttg ctttatttaa gtctagctga 
     9961 ttacgtgttt ggttgccagt gtgactagtc tggagttgaa tttgtcctca gacacgtaaa 
    10021 atggaatttg ggattcacaa cactctagta tgagggacct aatggcctgt accaggcaca 
    10081 aacgtgtcta taaactacac aaaacgaagg aatttacagg aattaggaag gtattcttaa 
    10141 cattaaaaca ttatgggcat tttaaaaaaa gctttgacag gatttctttg tcatggctgt 
    10201 cctggagcta gttgtgtaga ccaggctggg ctgaaatctt gtctgcctgc ctggcttgga 
    10261 cactttttta ttatgtatac aacattctgc ttccatgtat atctgcacat tagaagacgg 
    10321 caccagatct cctaatggat ggttgtgagc caccatgtgg ttgctgggaa ttgaactcag 
    10381 gacctctgga agagcagtgc tcttaacctc tgagccatct ccagccccag cttgggcaca 
    10441 tttttaatgg ctgggaaatc aaacccccta ggccttctgt cagtaatgaa gggcttttgg 
    10501 ctaccgagag taggatttaa ggttattcgg agctgcaggt ctgcctcagt gcaggtttgg 
    10561 gagtccagca tcttagaaaa tgcagtgaag ccaagctgag ctatattttg tttaaaaaaa 
    10621 aaataagtgg gtaaagtgct gctgagcctg atgaccaagc tgggacacaa gtagaagaac 
    10681 ataggccaat gctctatatt aaaagcatgg gtcattttta atgctcttga gaaggctatg 
    10741 cctacactac tctcagccac cgcagcgtgt ttaaattaaa ctagtttgga aattttcttt 
    10801 gggggtaagc tatttaacct agtgccttgg caggtatact actgaactct cctcctcatt 
    10861 cctttttgtt ttttaagaat ttcagtcagg ctcaggcagc ccttaaactt gtgattaagc 
    10921 ctgagaacag ttacgattat gagcctatta gtataccgat caatatgtga atttttttgg 
    10981 gatgggggtc aggcctccct gcctcccaaa tactgggact aaaggctgca ccaccacaac 
    11041 ctggctcttg aaatactttt ctacattttt tggggggcat gggtgggaga gcagggtttc 
    11101 tctgtattag ccctggctct cctggaactc tgtagaccag gctattcttg agctcagatt 
    11161 agcctgtctc tgcctcctaa attctgggat taaaggtgtg tgctactgct gcctggctac 
    11221 aaagacattt ttttttttct taaatttaaa aacaaaagtg gttcttttag aagggtggtt 
    11281 ggtgttggca catactccaa gcactcaggt tttgagtttg tcccaggaat gaagactgca 
    11341 ttactgccgc ccctccctgg taagggctac acagagaaat cctatttgga gcctgtcctg 
    11401 gtaactcgct ctgtagacca ggctggcctc gaactcaaga gaaccacctg cctctgaatg 
    11461 ctggtattaa gggcaggcac caccaacacc cagcctaaaa aatgtctttt ttttaaagat 
    11521 tttttttttt ttttttacag aataaacatt ctgtttacaa tattctgctt ctatgtatat 
    11581 ctgcacacta gaagagggca cccgatctca taatggatgg ttgtgagcca ccaagtggtt 
    11641 gctgggaatt gaactcagaa cctctggaag agcagtcagt gctcttaacc tctgagccat 
    11701 ctctccagcc cctaaaaatg gctcttgaga tagggtctca agtagtttga gactgagttg 
    11761 gctatataaa caaggctggc acatagcacc atgtacagct gggtttagtt tacatggggt 
    11821 gtttttgtct ctggaggcag gaggatcatt tgagcatagg gagttaatag tgaggtcatg 
    11881 ttttatctac tcttctgaat tgagaactaa gctgatgcaa agcaagtttg actgaagaag 
    11941 tccagtttat gagaacaagg gtggaaacta atgtgtcaaa gatggccttg catgtgtttt 
    12001 agatgatgac ccagtcactt gggaattact ggatgtgtaa gacctatatc ttgacaggag 
    12061 tgaacagtgt cttataggtc ctatatgaaa gaaatgagac atacccattt tgtttcccct 
    12121 aagaattcac ttttcctaac ctggttcatg ctatttaggt tattttactt gcaaatccta 
    12181 gggtgctccc ttacccagta ttgcttatgt ggcaccaaag tcactcactc ccatgatttg 
    12241 caagtctctg ggaacttcca tgacaaccta gaatagcaac tcaaatacat tttctcagta 
    12301 ccaattttga agaaaaaata ttttgcaaaa tagctgtatg gatgggtact aaatagtgag 
    12361 gttatctcca gaaggcctat gaagaattaa ggttgagttc agttgagttc agcagcaagt 
    12421 ttaaggttca tccatttttg tacagtgttt tcctattacg gtaagtgttt tgcctgcagg 
    12481 aatatctgta ccacatgctt gcctggtacc tatatcggcc agaagagggc tttggatcct 
    12541 ctggacttga attacagatg ggtattagcc accatttagg tgctgggaat tgaaaccaag 
    12601 tcctctggaa gaacagcaag tgactcga 
//
