# Supplementary material for: Promoter from Chinese hamster elongation factor-1a gene and Epstein-Barr virus terminal repeats concatemer fragment maintain stable high-level expression of recombinant proteins
Source: PeerJ. 2023 Oct 24;11:e16287. doi: 10.7717/peerj.16287 (PMC10607201; doi:10.7717/peerj.16287)
Supplement: Supplemental Information 2 [file peerj-11-16287-s002.zip › p1.1-Tr1-eGFP.gb]

LOCUS       p1.1-Tr1-eGFP        8226 bp    DNA     circular     29-MAY-2023
SOURCE      
  ORGANISM  
COMMENT     This file is created by Vector NTI
            http://www.invitrogen.com/
COMMENT     VNTDATE|-12667265|
COMMENT     VNTDBDATE|-14939800|
COMMENT     LSOWNER|
COMMENT     VNTNAME|p1.1-Tr1-eGFP|
COMMENT     VNTAUTHORNAME|Nadezhda Orlova|
FEATURES             Location/Qualifiers
     misc_signal     6501..6501
                     /vntifkey="87"
                     /label=putative\transcription\start
     intron          6534..7477
                     /vntifkey="15"
                     /label=intron1
     TATA_signal     6471..6476
                     /vntifkey="41"
                     /label=TATA
     misc_feature    1186..1800
                     /vntifkey="21"
                     /label=CHO\EEF1A\DFR
     misc_feature    4185..7489
                     /vntifkey="21"
                     /label=CHO\EEF1A\UFR
     misc_feature    complement(3775..4176)
                     /vntifkey="21"
                     /label=EBVTR
     exon            621..1184
                     /vntifkey="61"
                     /label=DHFR
     RBS             21..608
                     /vntifkey="32"
                     /label=EMCV\IRES
                     /note="internal ribosomal entry site "
     promoter        complement(3635..3739)
                     /vntifkey="30"
                     /label=bla\pomoter
     exon            complement(2780..3640)
                     /vntifkey="61"
                     /label=Ampicillin\(bla)\resistance\gene
     rep_origin      complement(1965..2638)
                     /vntifkey="33"
                     /label=pUC\origin
     misc_feature    7492..8226
                     /vntifkey="21"
                     /label=GFP\ORF
BASE COUNT     1988 a      2165 c      2212 g      1861 t 
ORIGIN
        1 ctagcggccg cgcagttaac gccgcccctc tccctccccc ccccctaacg ttactggccg 
       61 aagccgcttg gaataaggcc ggtgtgcgtt tgtctatatg ttattttcca ccatattgcc 
      121 gtcttttggc aatgtgaggg cccggaaacc tggccctgtc ttcttgacga gcattcctag 
      181 gggtctttcc cctctcgcca aaggaatgca aggtctgttg aatgtcgtga aggaagcagt 
      241 tcctctggaa gcttcttgaa gacaaacaac gtctgtagcg accctttgca ggcagcggaa 
      301 ccccccacct ggcgacaggt gcctctgcgg ccaaaagcca cgtgtataag atacacctgc 
      361 aaaggcggca caaccccagt gccacgttgt gagttggata gttgtggaaa gagtcaaatg 
      421 gctctcctca agcgtattca acaaggggct gaaggatgcc cagaaggtac cccattgtat 
      481 gggatctgat ctggggcctc ggtacacatg ctttacatgt gtttagtcga ggttaaaaaa 
      541 acgtctaggc cccccgaacc acggggacgt ggttttcctt tgaaaaacac gatgataata 
      601 tggccacaag atctgccacc atggttcgac cattgaactg catcgtcgcc gtgtcccaaa 
      661 atatggggat tggcaagaac ggagacctac cctggcctcc gctcaggaac gagttcaagt 
      721 acttccaaag aatgaccaca acctcttcag tggaaggtaa acagaatctg gtgattatgg 
      781 gtaggaaaac ctggttctcc attcctgaga agaatcgacc tctaaaggac agaattaata 
      841 tagttctcag tagagaactc aaagaaccac cacgaggagc tcattttctt gccaaaagtt 
      901 tggatgatgc cttaagactt attgaacaac cggaattggc aagtaaagta gacatggttt 
      961 ggatagtcgg aggcagttct gtttaccagg aagccatgaa tcaaccaggc cacctcagac 
     1021 tctttgtgac aaggatcatg caggaatttg aaagtgacac gtttttccca gaaattgatt 
     1081 tggggaaata taaacttctc ccagaatacc caggcgtcct ctctgaggtc caggaggaaa 
     1141 aaggcatcaa gtataagttt gaagtctacg agaagaaaga ctaatcatat tacccctaac 
     1201 acctgccacc ccagtcttaa tcagtggtgg aagaacggtc tcagaactgt ttgtctcaat 
     1261 tggccattta agtttaatag tgaaagactg gttaatgata acaatgcatc ggaaaacctt 
     1321 caggaggaaa ggagaatgtt ttgtggaaca tttttgtgtg tgtggcagtt ttaagttatt 
     1381 agttttcaaa atcagtactt tttaatggaa acaacttgac caaaaatctg tcacagaatt 
     1441 ttgagaccca ttaaaataca agtttaatga gaagtctgtc tctgttaatg ctgaagtcat 
     1501 tactaagtgc ttagcttagc aaggtatgtg gatgcccatt tgtgttccaa gggattggac 
     1561 tgttcatcag gacccagagc tgagtttcaa gggctcaaga gatggcttat tacctgtggg 
     1621 tgtcttgaag gttctggttg ggacaaatta ggaatgtttt tggcagacat ggtgactacc 
     1681 cttcatctgg gtgagttcag ttgatttgtc ttgagccttt ggggtttaca caagtaaatg 
     1741 acatcataca gttagtgtat tgttagtgaa tattaatata tgaggcaggc tttgctctag 
     1801 ctagacatat gtcgacgtcc ggagctcagg cgcgccatgg ctcttccgct tcctcgctca 
     1861 ctgactcgct gcgctcggtc gttcggctgc ggcgagcggt atcagctcac tcaaaggcgg 
     1921 taatacggtt atccacagaa tcaggggata acgcaggaaa gaacatgtga gcaaaaggcc 
     1981 agcaaaaggc caggaaccgt aaaaaggccg cgttgctggc gtttttccat aggctccgcc 
     2041 cccctgacga gcatcacaaa aatcgacgct caagtcagag gtggcgaaac ccgacaggac 
     2101 tataaagata ccaggcgttt ccccctggaa gctccctcgt gcgctctcct gttccgaccc 
     2161 tgccgcttac cggatacctg tccgcctttc tcccttcggg aagcgtggcg ctttctcata 
     2221 gctcacgctg taggtatctc agttcggtgt aggtcgttcg ctccaagctg ggctgtgtgc 
     2281 acgaaccccc cgttcagccc gaccgctgcg ccttatccgg taactatcgt cttgagtcca 
     2341 acccggtaag acacgactta tcgccactgg cagcagccac tggtaacagg attagcagag 
     2401 cgaggtatgt aggcggtgct acagagttct tgaagtggtg gcctaactac ggctacacta 
     2461 gaagaacagt atttggtatc tgcgctctgc tgaagccagt taccttcgga aaaagagttg 
     2521 gtagctcttg atccggcaaa caaaccaccg ctggtagcgg tttttttgtt tgcaagcagc 
     2581 agattacgcg cagaaaaaaa ggatctcaag aagatccttt gatcttttct acggggtctg 
     2641 acgctcagtg gaacgaaaac tcacgttaag ggattttggt catgagatta tcaaaaagga 
     2701 tcttcaccta gatcctttta aattaaaaat gaagttttaa atcaatctaa agtatatatg 
     2761 agtaaacttg gtctgacagt taccaatgct taatcagtga ggcacctatc tcagcgatct 
     2821 gtctatttcg ttcatccata gttgcctgac tccccgtcgt gtagataact acgatacggg 
     2881 agggcttacc atctggcccc agtgctgcaa tgataccgcg agacccacgc tcaccggctc 
     2941 cagatttatc agcaataaac cagccagccg gaagggccga gcgcagaagt ggtcctgcaa 
     3001 ctttatccgc ctccatccag tctattaatt gttgccggga agctagagta agtagttcgc 
     3061 cagttaatag tttgcgcaac gttgttgcca ttgctacagg catcgtggtg tcacgctcgt 
     3121 cgtttggtat ggcttcattc agctccggtt cccaacgatc aaggcgagtt acatgatccc 
     3181 ccatgttgtg caaaaaagcg gttagctcct tcggtcctcc gatcgttgtc agaagtaagt 
     3241 tggccgcagt gttatcactc atggttatgg cagcactgca taattctctt actgtcatgc 
     3301 catccgtaag atgcttttct gtgactggtg agtactcaac caagtcattc tgagaatagt 
     3361 gtatgcggcg accgagttgc tcttgcccgg cgtcaatacg ggataatacc gcgccacata 
     3421 gcagaacttt aaaagtgctc atcattggaa aacgttcttc ggggcgaaaa ctctcaagga 
     3481 tcttaccgct gttgagatcc agttcgatgt aacccactcg tgcacccaac tgatcttcag 
     3541 catcttttac tttcaccagc gtttctgggt gagcaaaaac aggaaggcaa aatgccgcaa 
     3601 aaaagggaat aagggcgaca cggaaatgtt gaatactcat actcttcctt tttcaatatt 
     3661 attgaagcat ttatcagggt tattgtctca tgagcggata catatttgaa tgtatttaga 
     3721 aaaataaaca aataggggtt ccgcgcacat ttccccgaaa agtgccacct gcatctcatc 
     3781 acggtcacgc atggctgcgc ccgcgcagcg ccccccgacc cccccccgat ccccggaacg 
     3841 ccagccgcca tccaccgccc gcagcccccg gagcccgcgg accccgaccc cccgccgctc 
     3901 gcccgccgtt gcgccgctct ctgcgggggg gctagggggc cgcgggggga aggccacgcc 
     3961 ccctccactt tttccaggaa tgcgcggcat gacccgcccc ccccatgacc cgccaacacc 
     4021 cccccgatgc cccccggggg tctttcctgg ggggcctttg tcagggttgc ctgtgtcacc 
     4081 cacgggcccc ttggccacgc ttgcctgggt caccccggag ccccgggtca cgtttgccgg 
     4141 ggtcagccct ggggcgcttc ttcacgctcc attgccatgc agaattctgg attctttggt 
     4201 tacaattaac agaattaagt gcaaacaaag ccagaaacct cctgataaat gagaaaacct 
     4261 gcttgtagaa ggttgtaagg ctctgtaata taggaattag gagaaaagaa acctgtgtgg 
     4321 tggggcacgt ctgtaatccc agcattggga agtagaggta gaagattaga aatcaaaggc 
     4381 cagcctcagc aacacagtga gtttgaggcc accctgaact acatcaggtt ctgtctcctt 
     4441 tctttttttt ttttttcttt tctttttttg gtttctctgt gtagttttgg agcctatcct 
     4501 ggcactagct ctgaagagca ggctggcctc gaactcagag atcagccagc ctctgctggg 
     4561 attaaaggta tgcaccacca acgccccagg ttttgtctca aacaaacaaa aataacatca 
     4621 ggaggtggtg agagggctca gtggtcacag gcattctctg caaagcctga ctctgagttg 
     4681 gatcctttag agctacatgg ttgagggaag agaactgact cctggaaggt gtcctctggt 
     4741 ccccacacat agctatacac agcatgtgca ttcacacaca ctaaataatg ctatttttaa 
     4801 aaaaattaaa aacaacaaca gtttgggttg tgaaaactag aactagataa taggtaagaa 
     4861 tcaagtatca tgtaaatttg ctttcaactc atcccaaaat ttgttttata tttcagtttt 
     4921 tttccttcct agcttgactg tggagtcttg tccggaagca aatagttcct ttgcagatcc 
     4981 cacatgtgga caccggacag taggtcctca aatgctcctt attaggttgg ttcaataata 
     5041 tcaattgttt gttactaggc agtgatgttg tacatctgga ggagatctct tgagcccata 
     5101 atcaggttat taggaataaa tactctaagg ctaaaaatgt agcttagtga taagagtgct 
     5161 tgcctggtgt gctgagaccc tcggttccat ctccacaacc ccatattcca ttacaaaata 
     5221 ccttttcacc gtccctagca ttaagaaaca aaacaacaaa gaagtttttc tttcttctga 
     5281 gatcctgccc ggagaggcat ttaaaactgg ccagggccaa aaaaaaaaaa aaaaaaagaa 
     5341 aaaaaagaaa agaaaacagg ctagggccgg catggtggcg cacgccttta atcccagcac 
     5401 gcaggaggca gaggcagggc ggatctctgt gagtttgagg tcagcctggt ctacctagtg 
     5461 agtttcaggg cacccagggc taaagagact gtctcaaaaa caaaacagcc acacaatcag 
     5521 aaccacagca aaacgcagtt atgatccttg gaactgtagg aatgacaagc atttaaataa 
     5581 taggacgagc catttttgag aagctctgat ttcacaagtg tcagggatgg gctctgggcg 
     5641 agtaagattg ctaatgctgg cctctaaatg agaccacgtg gagttgatta gattcttttc 
     5701 atgttcctcg tgctctatca aataactgta cccaaataca cacacacaca cacacacaca 
     5761 atgcgcgcac acacaaaatc cttttttagc ttaagaagcc cagaatcaga agtaaagcta 
     5821 actgtgggac ttaagtatta ttctgaacgg aactcccagg gcgtgaagcg cgcttcaggc 
     5881 ttccagagaa gcagctggcg ctggatggaa tgaaccaaga ggccagcaca ggggcagatc 
     5941 cgtcgagctc tcggccaccg agctgagccc ttaggttctg gggctgggaa gggtccctag 
     6001 gattgtgcac ctctcccgcg ggggacaagc agggggatgg cggggctgac gtcgggaggt 
     6061 ggcctccacg ggaagggaca cccggatctc gacacagcct tggcagtgga gtcaggaagg 
     6121 gtagggacag attctggacg ccctcttggc cagctcctca ccgccccacc cccgactgga 
     6181 gccgagagta attcatacaa aaggagggat cgccttcgcc cctgggaatc ccagggaccg 
     6241 tcgctaaatt ctggccggcc tcccagcccg gaaccgctgt gcccgcccag cgcggcggga 
     6301 ggagcctgcg cctagggcgg atcgcgggtc ggcgggagag cacaagccca cagtccccgg 
     6361 cggtggggga ggggcgcgct gagcgggggc ccgggagcca gcgcggggca aactgggaaa 
     6421 gtggtgtcgt gtgctggctc cgccctcttc ccgagggtgg gggagaacgg tataaaagtg 
     6481 cggtagtcgc gttggacgtt ctttttcgca acgggtttgc cgtcagaacg caggtgagtg 
     6541 gcgggtgtgg cctccgcggg cccgggctcc ctcctttgag cggggtcgga ccgccgtgcg 
     6601 ggtgtcgtcg gccgggcttc tctgcgagcg ttcccgccct ggatggcggg ctgtgcggga 
     6661 gggcgagggg gggaggcctg gcggcggccc cggagcctcg cctcgtgtcg ggcgtgaggc 
     6721 ctagcgtggc ttccgccccg ccgcgtgcca ccgcggccgc gctttgctgt ctgcccggct 
     6781 gccctcgatt gcctgcccgc ggcccgggcc aacaaaggga gggcgtggag ctggctggta 
     6841 gggagccccg tagtccgcat gtcgggcagg gagagcggca gcagtcgggg gggggaccgg 
     6901 gcccgcccgt cccgcagcac atgtccgacg ccgcctggac gggtagcggc ctgtgtcctg 
     6961 ataaggcggc cgggcggtgg gttttagatg ccgggttcag gtggccccgg gtcccggccc 
     7021 ggtctggcca gtaccccgta gtggcttagc tccgaggagg gcgaggcccg cccgcccggc 
     7081 accagttgcg tgcgcggaaa gatggccgct cccgggccct gtagcaagga gctcaaaatg 
     7141 gaggacgcgg cagcccggcg gagcggggcg ggtgagtcac ccacacaaag gaagagggcc 
     7201 ttgcccctcg ccggccgctg cttcctgtga ccccgtggtg taccggccgc acttcagtca 
     7261 ccccgggcgc tctttcggag caccgctggc ctccgctggg ggaggggatc tgtctaatgg 
     7321 cgttggagtt tgctcacatt tggtgggtgg agactgtagc caggccagcc tggccatgaa 
     7381 agtaattctt ggaatttgcc cattttgagt ttggagcgaa gctgattgac aaagctgctt 
     7441 agccgttcaa aggtattctt cgaacttttt ttttaaggtg ttgtgaaaac ctcgaggccg 
     7501 ccaccatggt gagcaagggc gaggagctgt tcaccggggt ggtgcccatc ctggtcgagc 
     7561 tggacggcga cgtaaacggc cacaagttca gcgtgtccgg cgagggcgag ggcgatgcca 
     7621 cctacggcaa gctgaccctg aagttcatct gcaccaccgg caagctgccc gtgccctggc 
     7681 ccaccctcgt gaccaccctg acctacggcg tgcagtgctt cagccgctac cccgaccaca 
     7741 tgaagcagca cgacttcttc aagtccgcca tgcccgaagg ctacgtccag gagcgcacca 
     7801 tcttcttcaa ggacgacggc aactacaaga cccgcgccga ggtgaagttc gagggcgaca 
     7861 ccctggtgaa ccgcatcgag ctgaagggca tcgacttcaa ggaggacggc aacatcctgg 
     7921 ggcacaagct ggagtacaac tacaacagcc acaacgtcta tatcatggcc gacaagcaga 
     7981 agaacggcat caaggtgaac ttcaagatcc gccacaacat cgaggacggc agcgtgcagc 
     8041 tcgccgacca ctaccagcag aacaccccca tcggcgacgg ccccgtgctg ctgcccgaca 
     8101 accactacct gagcacccag tccgccctga gcaaagaccc caacgagaag cgcgatcaca 
     8161 tggtcctgct ggagttcgtg accgccgccg ggatcactct cggcatggac gagctgtaca 
     8221 agtaag 
//
