# Supplementary material for: Promoter from Chinese hamster elongation factor-1a gene and Epstein-Barr virus terminal repeats concatemer fragment maintain stable high-level expression of recombinant proteins
Source: PeerJ. 2023 Oct 24;11:e16287. doi: 10.7717/peerj.16287 (PMC10607201; doi:10.7717/peerj.16287)
Supplement: Supplemental Information 2 [file peerj-11-16287-s002.zip › p1.1-Tr2(-)EBVTR-eGFP.gb]

LOCUS       p1.1-Tr2(-)EBVTR-eGFP        8382 bp    DNA     circular     29-MAY-2023
SOURCE      
  ORGANISM  
COMMENT     This file is created by Vector NTI
            http://www.invitrogen.com/
COMMENT     VNTDATE|-14939839|
COMMENT     VNTDBDATE|-14939838|
COMMENT     LSOWNER|
COMMENT     VNTNAME|p1.1-Tr2(-)EBVTR-eGFP|
COMMENT     VNTAUTHORNAME|Nadezhda Orlova|
FEATURES             Location/Qualifiers
     polyA_signal    4703..4709
                     /vntifkey="25"
                     /label=polyA
     primer_bind     complement(4542..4561)
                     /vntifkey="28"
                     /label=AD-KIpDpN-R
     primer_bind     3718..3737
                     /vntifkey="28"
                     /label=AD-KIuniv-F
     primer_bind     complement(3920..3942)
                     /vntifkey="28"
                     /label=RT-ID-R
     primer_bind     3855..3875
                     /vntifkey="28"
                     /label=RT-ID-F
     primer_bind     complement(2963..2980)
                     /vntifkey="28"
                     /label=RT-GFP-R
     primer_bind     2821..2838
                     /vntifkey="28"
                     /label=RT-GFP-F
     primer_bind     complement(3382..3403)
                     /vntifkey="28"
                     /label=IRESA\rev
     primer_bind     complement(1272..1289)
                     /vntifkey="28"
                     /label=AD-5CHD-FseIr
     primer_bind     2240..2257
                     /vntifkey="28"
                     /label=SQ-5CH6-F
     exon            2518..3252
                     /vntifkey="61"
                     /label=GFP\ORF
     rep_origin      complement(5217..5890)
                     /vntifkey="33"
                     /label=pUC\origin
     RBS             3273..3860
                     /vntifkey="32"
                     /label=EMCV\IRES
                     /note="internal ribosomal entry site "
     exon            3873..4436
                     /vntifkey="61"
                     /label=DHFR
     misc_feature    4..2515
                     /vntifkey="21"
                     /label=CHO\EEF1A\UFR
     misc_feature    4438..5052
                     /vntifkey="21"
                     /label=CHO\EEF1A\DFR
     TATA_signal     1497..1502
                     /vntifkey="41"
                     /label=TATA
     intron          1560..2503
                     /vntifkey="15"
                     /label=intron1
     misc_signal     1527..1527
                     /vntifkey="87"
                     /label=PTS
     rep_origin      7059..7732
                     /vntifkey="33"
                     /label=pUC\origin
BASE COUNT     2054 a      2153 c      2279 g      1896 t 
ORIGIN
        1 aattcccaca tgtggacacc ggacagtagg tcctcaaatg ctccttatta ggttggttca 
       61 ataatatcaa ttgtttgtta ctaggcagtg atgttgtaca tctggaggag atctcttgag 
      121 cccataatca ggttattagg aataaatact ctaaggctaa aaatgtagct tagtgataag 
      181 agtgcttgcc tggtgtgctg agaccctcgg ttccatctcc acaaccccat attccattac 
      241 aaaatacctt ttcaccgtcc ctagcattaa gaaacaaaac aacaaagaag tttttctttc 
      301 ttctgagatc ctgcccggag aggcatttaa aactggccag ggccaaaaaa aaaaaaaaaa 
      361 aaagaaaaaa aagaaaagaa aacaggctag ggccggcatg gtggcgcacg cctttaatcc 
      421 cagcacgcag gaggcagagg cagggcggat ctctgtgagt ttgaggtcag cctggtctac 
      481 ctagtgagtt tcagggcacc cagggctaaa gagactgtct caaaaacaaa acagccacac 
      541 aatcagaacc acagcaaaac gcagttatga tccttggaac tgtaggaatg acaagcattt 
      601 aaataatagg acgagccatt tttgagaagc tctgatttca caagtgtcag ggatgggctc 
      661 tgggcgagta agattgctaa tgctggcctc taaatgagac cacgtggagt tgattagatt 
      721 cttttcatgt tcctcgtgct ctatcaaata actgtaccca aatacacaca cacacacaca 
      781 cacacaatgc gcgcacacac aaaatccttt tttagcttaa gaagcccaga atcagaagta 
      841 aagctaactg tgggacttaa gtattattct gaacggaact cccagggcgt gaagcgcgct 
      901 tcaggcttcc agagaagcag ctggcgctgg atggaatgaa ccaagaggcc agcacagggg 
      961 cagatccgtc gagctctcgg ccaccgagct gagcccttag gttctggggc tgggaagggt 
     1021 ccctaggatt gtgcacctct cccgcggggg acaagcaggg ggatggcggg gctgacgtcg 
     1081 ggaggtggcc tccacgggaa gggacacccg gatctcgaca cagccttggc agtggagtca 
     1141 ggaagggtag ggacagattc tggacgccct cttggccagc tcctcaccgc cccacccccg 
     1201 actggagccg agagtaattc atacaaaagg agggatcgcc ttcgcccctg ggaatcccag 
     1261 ggaccgtcgc taaattctgg ccggcctccc agcccggaac cgctgtgccc gcccagcgcg 
     1321 gcgggaggag cctgcgccta gggcggatcg cgggtcggcg ggagagcaca agcccacagt 
     1381 ccccggcggt gggggagggg cgcgctgagc gggggcccgg gagccagcgc ggggcaaact 
     1441 gggaaagtgg tgtcgtgtgc tggctccgcc ctcttcccga gggtggggga gaacggtata 
     1501 aaagtgcggt agtcgcgttg gacgttcttt ttcgcaacgg gtttgccgtc agaacgcagg 
     1561 tgagtggcgg gtgtggcctc cgcgggcccg ggctccctcc tttgagcggg gtcggaccgc 
     1621 cgtgcgggtg tcgtcggccg ggcttctctg cgagcgttcc cgccctggat ggcgggctgt 
     1681 gcgggagggc gaggggggga ggcctggcgg cggccccgga gcctcgcctc gtgtcgggcg 
     1741 tgaggcctag cgtggcttcc gccccgccgc gtgccaccgc ggccgcgctt tgctgtctgc 
     1801 ccggctgccc tcgattgcct gcccgcggcc cgggccaaca aagggagggc gtggagctgg 
     1861 ctggtaggga gccccgtagt ccgcatgtcg ggcagggaga gcggcagcag tcgggggggg 
     1921 gaccgggccc gcccgtcccg cagcacatgt ccgacgccgc ctggacgggt agcggcctgt 
     1981 gtcctgataa ggcggccggg cggtgggttt tagatgccgg gttcaggtgg ccccgggtcc 
     2041 cggcccggtc tggccagtac cccgtagtgg cttagctccg aggagggcga ggcccgcccg 
     2101 cccggcacca gttgcgtgcg cggaaagatg gccgctcccg ggccctgtag caaggagctc 
     2161 aaaatggagg acgcggcagc ccggcggagc ggggcgggtg agtcacccac acaaaggaag 
     2221 agggccttgc ccctcgccgg ccgctgcttc ctgtgacccc gtggtgtacc ggccgcactt 
     2281 cagtcacccc gggcgctctt tcggagcacc gctggcctcc gctgggggag gggatctgtc 
     2341 taatggcgtt ggagtttgct cacatttggt gggtggagac tgtagccagg ccagcctggc 
     2401 catgaaagta attcttggaa tttgcccatt ttgagtttgg agcgaagctg attgacaaag 
     2461 ctgcttagcc gttcaaaggt attcttcgaa cttttttttt aaggtgttgt gaaaacctcg 
     2521 aggccgccac catggtgagc aagggcgagg agctgttcac cggggtggtg cccatcctgg 
     2581 tcgagctgga cggcgacgta aacggccaca agttcagcgt gtccggcgag ggcgagggcg 
     2641 atgccaccta cggcaagctg accctgaagt tcatctgcac caccggcaag ctgcccgtgc 
     2701 cctggcccac cctcgtgacc accctgacct acggcgtgca gtgcttcagc cgctaccccg 
     2761 accacatgaa gcagcacgac ttcttcaagt ccgccatgcc cgaaggctac gtccaggagc 
     2821 gcaccatctt cttcaaggac gacggcaact acaagacccg cgccgaggtg aagttcgagg 
     2881 gcgacaccct ggtgaaccgc atcgagctga agggcatcga cttcaaggag gacggcaaca 
     2941 tcctggggca caagctggag tacaactaca acagccacaa cgtctatatc atggccgaca 
     3001 agcagaagaa cggcatcaag gtgaacttca agatccgcca caacatcgag gacggcagcg 
     3061 tgcagctcgc cgaccactac cagcagaaca cccccatcgg cgacggcccc gtgctgctgc 
     3121 ccgacaacca ctacctgagc acccagtccg ccctgagcaa agaccccaac gagaagcgcg 
     3181 atcacatggt cctgctggag ttcgtgaccg ccgccgggat cactctcggc atggacgagc 
     3241 tgtacaagta agctagcggc cgcgcagtta acgccgcccc tctccctccc ccccccctaa 
     3301 cgttactggc cgaagccgct tggaataagg ccggtgtgcg tttgtctata tgttattttc 
     3361 caccatattg ccgtcttttg gcaatgtgag ggcccggaaa cctggccctg tcttcttgac 
     3421 gagcattcct aggggtcttt cccctctcgc caaaggaatg caaggtctgt tgaatgtcgt 
     3481 gaaggaagca gttcctctgg aagcttcttg aagacaaaca acgtctgtag cgaccctttg 
     3541 caggcagcgg aaccccccac ctggcgacag gtgcctctgc ggccaaaagc cacgtgtata 
     3601 agatacacct gcaaaggcgg cacaacccca gtgccacgtt gtgagttgga tagttgtgga 
     3661 aagagtcaaa tggctctcct caagcgtatt caacaagggg ctgaaggatg cccagaaggt 
     3721 accccattgt atgggatctg atctggggcc tcggtacaca tgctttacat gtgtttagtc 
     3781 gaggttaaaa aaacgtctag gccccccgaa ccacggggac gtggttttcc tttgaaaaac 
     3841 acgatgataa tatggccaca agatctgcca ccatggttcg accattgaac tgcatcgtcg 
     3901 ccgtgtccca aaatatgggg attggcaaga acggagacct accctggcct ccgctcagga 
     3961 acgagttcaa gtacttccaa agaatgacca caacctcttc agtggaaggt aaacagaatc 
     4021 tggtgattat gggtaggaaa acctggttct ccattcctga gaagaatcga cctctaaagg 
     4081 acagaattaa tatagttctc agtagagaac tcaaagaacc accacgagga gctcattttc 
     4141 ttgccaaaag tttggatgat gccttaagac ttattgaaca accggaattg gcaagtaaag 
     4201 tagacatggt ttggatagtc ggaggcagtt ctgtttacca ggaagccatg aatcaaccag 
     4261 gccacctcag actctttgtg acaaggatca tgcaggaatt tgaaagtgac acgtttttcc 
     4321 cagaaattga tttggggaaa tataaacttc tcccagaata cccaggcgtc ctctctgagg 
     4381 tccaggagga aaaaggcatc aagtataagt ttgaagtcta cgagaagaaa gactaatcat 
     4441 attaccccta acacctgcca ccccagtctt aatcagtggt ggaagaacgg tctcagaact 
     4501 gtttgtctca attggccatt taagtttaat agtgaaagac tggttaatga taacaatgca 
     4561 tcggaaaacc ttcaggagga aaggagaatg ttttgtggaa catttttgtg tgtgtggcag 
     4621 ttttaagtta ttagttttca aaatcagtac tttttaatgg aaacaacttg accaaaaatc 
     4681 tgtcacagaa ttttgagacc cattaaaata caagtttaat gagaagtctg tctctgttaa 
     4741 tgctgaagtc attactaagt gcttagctta gcaaggtatg tggatgccca tttgtgttcc 
     4801 aagggattgg actgttcatc aggacccaga gctgagtttc aagggctcaa gagatggctt 
     4861 attacctgtg ggtgtcttga aggttctggt tgggacaaat taggaatgtt tttggcagac 
     4921 atggtgacta cccttcatct gggtgagttc agttgatttg tcttgagcct ttggggttta 
     4981 cacaagtaaa tgacatcata cagttagtgt attgttagtg aatattaata tatgaggcag 
     5041 gctttgctct agctagacat atgtcgacgt ccggagctca ggcgcgccat ggctcttccg 
     5101 cttcctcgct cactgactcg ctgcgctcgg tcgttcggct gcggcgagcg gtatcagctc 
     5161 actcaaaggc ggtaatacgg ttatccacag aatcagggga taacgcagga aagaacatgt 
     5221 gagcaaaagg ccagcaaaag gccaggaacc gtaaaaaggc cgcgttgctg gcgtttttcc 
     5281 ataggctccg cccccctgac gagcatcaca aaaatcgacg ctcaagtcag aggtggcgaa 
     5341 acccgacagg actataaaga taccaggcgt ttccccctgg aagctccctc gtgcgctctc 
     5401 ctgttccgac cctgccgctt accggatacc tgtccgcctt tctcccttcg ggaagcgtgg 
     5461 cgctttctca tagctcacgc tgtaggtatc tcagttcggt gtaggtcgtt cgctccaagc 
     5521 tgggctgtgt gcacgaaccc cccgttcagc ccgaccgctg cgccttatcc ggtaactatc 
     5581 gtcttgagtc caacccggta agacacgact tatcgccact ggcagcagcc actggtaaca 
     5641 ggattagcag agcgaggtat gtaggcggtg ctacagagtt cttgaagtgg tggcctaact 
     5701 acggctacac tagaagaaca gtatttggta tctgcgctct gctgaagcca gttaccttcg 
     5761 gaaaaagagt tggtagctct tgatccggca aacaaaccac cgctggtagc ggtttttttg 
     5821 tttgcaagca gcagattacg cgcagaaaaa aaggatctca agaagatcct ttgatctttt 
     5881 ctacggggtc tgacgctcag tggaacgaaa actcacgtta agggattttg gtcatgagat 
     5941 tatcaaaaag gatcttcacc tagatccttt taaattaaaa atgaagtttt aaatcaatct 
     6001 aaagtatata tgagtaaact tggtctgaca gttaccaatg cttaatcagt gaggcaccta 
     6061 tctcagcgat ctgtctattt cgttcatcca tagttgcctg actccccgtc gtgtagataa 
     6121 ctacgatacg ggagggctta ccatctggcc ccagtgctgc aatgataccg cgagacccac 
     6181 gctcaccggc tccagattta tcagcaataa accagccagc cggaagggcc gagcgcagaa 
     6241 gtggtcctgc aactttatcc gcctccatcc agtctattaa ttgttgccgg gaagctagag 
     6301 taagtagttc gccagttaat agtttgcgca acgttgttgc cattgctaca ggcatcgtgg 
     6361 tgtcacgctc gtcgtttggt atggcttcat tcagctccgg ttcccaacga tcaaggcgag 
     6421 ttacatgatc ccccatgttg tgcaaaaaag cggttagctc cttcggtcct ccgatcggag 
     6481 gaccgaagga gctaaccgct tttttgcaca acatggggga tcatgtaact cgccttgatc 
     6541 gttgggaacc ggagctgaat gaagccatac caaacgacga gcgtgacacc acgatgcctg 
     6601 tagcaatggc aacaacgttg cgcaaactat taactggcga actacttact ctagcttccc 
     6661 ggcaacaatt aatagactgg atggaggcgg ataaagttgc aggaccactt ctgcgctcgg 
     6721 cccttccggc tggctggttt attgctgata aatctggagc cggtgagcgt gggtctcgcg 
     6781 gtatcattgc agcactgggg ccagatggta agccctcccg tatcgtagtt atctacacga 
     6841 cggggagtca ggcaactatg gatgaacgaa atagacagat cgctgagata ggtgcctcac 
     6901 tgattaagca ttggtaactg tcagaccaag tttactcata tatactttag attgatttaa 
     6961 aacttcattt ttaatttaaa aggatctagg tgaagatcct ttttgataat ctcatgacca 
     7021 aaatccctta acgtgagttt tcgttccact gagcgtcaga ccccgtagaa aagatcaaag 
     7081 gatcttcttg agatcctttt tttctgcgcg taatctgctg cttgcaaaca aaaaaaccgc 
     7141 taccagcggt ggtttgtttg ccggatcaag agctaccaac tctttttccg aaggtaactg 
     7201 gcttcagcag agcgcagata ccaaatactg ttcttctagt gtagccgtag ttaggccacc 
     7261 acttcaagaa ctctgtagca ccgcctacat acctcgctct gctaatcctg ttaccagtgg 
     7321 ctgctgccag tggcgataag tcgtgtctta ccgggttgga ctcaagacga tagttaccgg 
     7381 ataaggcgca gcggtcgggc tgaacggggg gttcgtgcac acagcccagc ttggagcgaa 
     7441 cgacctacac cgaactgaga tacctacagc gtgagctatg agaaagcgcc acgcttcccg 
     7501 aagggagaaa ggcggacagg tatccggtaa gcggcagggt cggaacagga gagcgcacga 
     7561 gggagcttcc agggggaaac gcctggtatc tttatagtcc tgtcgggttt cgccacctct 
     7621 gacttgagcg tcgatttttg tgatgctcgt caggggggcg gagcctatgg aaaaacgcca 
     7681 gcaacgcggc ctttttacgg ttcctggcct tttgctggcc ttttgctcac atgttctttc 
     7741 ctgcgttatc ccctgattct gtggataacc gtattaccgc ctttgagtga gctgataccg 
     7801 ctcgccgcag ccgaacgacc gagcgcagcg agtcagtgag cgaggaagcg gaagagccat 
     7861 ggcgcgcctg agctccggac gtcgagtcac ttgctgttct tccagaggac ttggtttcaa 
     7921 ttcccagcac ctaaatggtg gctaataccc atctgtaatt caagtccaga ggatccaaag 
     7981 ccctcttctg gccgatatag gtaccaggca agcatgtggt acagatattc ctgcaggcaa 
     8041 aacacttacc gtaataggaa aacactgtac aaaaatggat gaaccttaaa cttgctgctg 
     8101 aactcaactg aactcaacct taattcttca taggccttct ggagataacc tcactattta 
     8161 gtacccatcc atacagctat tttgcaaaat attttttctt caaaattggt actgagaaaa 
     8221 tgtatttgag ttgctattct aggttgtcat ggaagttccc agagacttgc aaatcatggg 
     8281 agtgagtgac tttggtgcca cataagcaat actgggtaag ggagcaccct aggatttgca 
     8341 agtaaaataa cctaaatagc atgaaccagg ttaggaaaag tg 
//
