# Supplementary material for: Promoter from Chinese hamster elongation factor-1a gene and Epstein-Barr virus terminal repeats concatemer fragment maintain stable high-level expression of recombinant proteins
Source: PeerJ. 2023 Oct 24;11:e16287. doi: 10.7717/peerj.16287 (PMC10607201; doi:10.7717/peerj.16287)
Supplement: Supplemental Information 2 [file peerj-11-16287-s002.zip › p1.1-Tr2-eGFP.gb]

LOCUS       p1.1-Tr2-eGFP        7434 bp    DNA     circular     27-OCT-2020
SOURCE      
  ORGANISM  
COMMENT     This file is created by Vector NTI
            http://www.invitrogen.com/
COMMENT     VNTDATE|-13580108|
COMMENT     VNTDBDATE|-13580152|
COMMENT     LSOWNER|
COMMENT     VNTNAME|p1.1-Tr2-eGFP|
COMMENT     VNTAUTHORNAME|Nadezhda Orlova|
FEATURES             Location/Qualifiers
     misc_signal     3894..3894
                     /vntifkey="87"
                     /label=PTS
     intron          3927..4870
                     /vntifkey="15"
                     /label=intron1
     TATA_signal     3864..3869
                     /vntifkey="41"
                     /label=TATA
     misc_feature    6805..7419
                     /vntifkey="21"
                     /label=CHO\EEF1A\DFR
     misc_feature    2371..4882
                     /vntifkey="21"
                     /label=CHO\EEF1A\UFR
     telomere        complement(1960..2361)
                     /vntifkey="42"
                     /label=EBVTR
     exon            6240..6803
                     /vntifkey="61"
                     /label=DHFR
     RBS             5640..6227
                     /vntifkey="32"
                     /label=EMCV\IRES
                     /note="internal ribosomal entry site "
     promoter        complement(1820..1924)
                     /vntifkey="30"
                     /label=bla\pomoter
     exon            complement(965..1825)
                     /vntifkey="61"
                     /label=bla
     rep_origin      complement(150..823)
                     /vntifkey="33"
                     /label=pUC\origin
     exon            4885..5619
                     /vntifkey="61"
                     /label=GFP\ORF
     primer_bind     4607..4624
                     /vntifkey="28"
                     /label=SQ-5CH6-F
     primer_bind     complement(3639..3656)
                     /vntifkey="28"
                     /label=AD-5CHD-FseIr
     primer_bind     2366..2387
                     /vntifkey="28"
                     /label=AD-5CHD1291-EcoRIf
     primer_bind     complement(5749..5770)
                     /vntifkey="28"
                     /label=IRESA\rev
     primer_bind     5188..5205
                     /vntifkey="28"
                     /label=RT-GFP-F
     primer_bind     complement(5330..5347)
                     /vntifkey="28"
                     /label=RT-GFP-R
     primer_bind     6222..6242
                     /vntifkey="28"
                     /label=RT-ID-F
     primer_bind     complement(6287..6309)
                     /vntifkey="28"
                     /label=RT-ID-R
     primer_bind     6085..6104
                     /vntifkey="28"
                     /label=AD-KIuniv-F
     primer_bind     complement(6909..6928)
                     /vntifkey="28"
                     /label=AD-KIpDpN-R
     polyA_signal    7070..7076
                     /vntifkey="25"
                     /label=polyA
BASE COUNT     1756 a      2007 c      2041 g      1630 t 
ORIGIN
        1 cgtccggagc tcaggcgcgc catggctctt ccgcttcctc gctcactgac tcgctgcgct 
       61 cggtcgttcg gctgcggcga gcggtatcag ctcactcaaa ggcggtaata cggttatcca 
      121 cagaatcagg ggataacgca ggaaagaaca tgtgagcaaa aggccagcaa aaggccagga 
      181 accgtaaaaa ggccgcgttg ctggcgtttt tccataggct ccgcccccct gacgagcatc 
      241 acaaaaatcg acgctcaagt cagaggtggc gaaacccgac aggactataa agataccagg 
      301 cgtttccccc tggaagctcc ctcgtgcgct ctcctgttcc gaccctgccg cttaccggat 
      361 acctgtccgc ctttctccct tcgggaagcg tggcgctttc tcatagctca cgctgtaggt 
      421 atctcagttc ggtgtaggtc gttcgctcca agctgggctg tgtgcacgaa ccccccgttc 
      481 agcccgaccg ctgcgcctta tccggtaact atcgtcttga gtccaacccg gtaagacacg 
      541 acttatcgcc actggcagca gccactggta acaggattag cagagcgagg tatgtaggcg 
      601 gtgctacaga gttcttgaag tggtggccta actacggcta cactagaaga acagtatttg 
      661 gtatctgcgc tctgctgaag ccagttacct tcggaaaaag agttggtagc tcttgatccg 
      721 gcaaacaaac caccgctggt agcggttttt ttgtttgcaa gcagcagatt acgcgcagaa 
      781 aaaaaggatc tcaagaagat cctttgatct tttctacggg gtctgacgct cagtggaacg 
      841 aaaactcacg ttaagggatt ttggtcatga gattatcaaa aaggatcttc acctagatcc 
      901 ttttaaatta aaaatgaagt tttaaatcaa tctaaagtat atatgagtaa acttggtctg 
      961 acagttacca atgcttaatc agtgaggcac ctatctcagc gatctgtcta tttcgttcat 
     1021 ccatagttgc ctgactcccc gtcgtgtaga taactacgat acgggagggc ttaccatctg 
     1081 gccccagtgc tgcaatgata ccgcgagacc cacgctcacc ggctccagat ttatcagcaa 
     1141 taaaccagcc agccggaagg gccgagcgca gaagtggtcc tgcaacttta tccgcctcca 
     1201 tccagtctat taattgttgc cgggaagcta gagtaagtag ttcgccagtt aatagtttgc 
     1261 gcaacgttgt tgccattgct acaggcatcg tggtgtcacg ctcgtcgttt ggtatggctt 
     1321 cattcagctc cggttcccaa cgatcaaggc gagttacatg atcccccatg ttgtgcaaaa 
     1381 aagcggttag ctccttcggt cctccgatcg ttgtcagaag taagttggcc gcagtgttat 
     1441 cactcatggt tatggcagca ctgcataatt ctcttactgt catgccatcc gtaagatgct 
     1501 tttctgtgac tggtgagtac tcaaccaagt cattctgaga atagtgtatg cggcgaccga 
     1561 gttgctcttg cccggcgtca atacgggata ataccgcgcc acatagcaga actttaaaag 
     1621 tgctcatcat tggaaaacgt tcttcggggc gaaaactctc aaggatctta ccgctgttga 
     1681 gatccagttc gatgtaaccc actcgtgcac ccaactgatc ttcagcatct tttactttca 
     1741 ccagcgtttc tgggtgagca aaaacaggaa ggcaaaatgc cgcaaaaaag ggaataaggg 
     1801 cgacacggaa atgttgaata ctcatactct tcctttttca atattattga agcatttatc 
     1861 agggttattg tctcatgagc ggatacatat ttgaatgtat ttagaaaaat aaacaaatag 
     1921 gggttccgcg cacatttccc cgaaaagtgc cacctgcatc tcatcacggt cacgcatggc 
     1981 tgcgcccgcg cagcgccccc cgaccccccc ccgatccccg gaacgccagc cgccatccac 
     2041 cgcccgcagc ccccggagcc cgcggacccc gaccccccgc cgctcgcccg ccgttgcgcc 
     2101 gctctctgcg ggggggctag ggggccgcgg ggggaaggcc acgccccctc cactttttcc 
     2161 aggaatgcgc ggcatgaccc gcccccccca tgacccgcca acaccccccc gatgcccccc 
     2221 gggggtcttt cctggggggc ctttgtcagg gttgcctgtg tcacccacgg gccccttggc 
     2281 cacgcttgcc tgggtcaccc cggagccccg ggtcacgttt gccggggtca gccctggggc 
     2341 gcttcttcac gctccattgc catgcagaat tcccacatgt ggacaccgga cagtaggtcc 
     2401 tcaaatgctc cttattaggt tggttcaata atatcaattg tttgttacta ggcagtgatg 
     2461 ttgtacatct ggaggagatc tcttgagccc ataatcaggt tattaggaat aaatactcta 
     2521 aggctaaaaa tgtagcttag tgataagagt gcttgcctgg tgtgctgaga ccctcggttc 
     2581 catctccaca accccatatt ccattacaaa ataccttttc accgtcccta gcattaagaa 
     2641 acaaaacaac aaagaagttt ttctttcttc tgagatcctg cccggagagg catttaaaac 
     2701 tggccagggc caaaaaaaaa aaaaaaaaaa gaaaaaaaag aaaagaaaac aggctagggc 
     2761 cggcatggtg gcgcacgcct ttaatcccag cacgcaggag gcagaggcag ggcggatctc 
     2821 tgtgagtttg aggtcagcct ggtctaccta gtgagtttca gggcacccag ggctaaagag 
     2881 actgtctcaa aaacaaaaca gccacacaat cagaaccaca gcaaaacgca gttatgatcc 
     2941 ttggaactgt aggaatgaca agcatttaaa taataggacg agccattttt gagaagctct 
     3001 gatttcacaa gtgtcaggga tgggctctgg gcgagtaaga ttgctaatgc tggcctctaa 
     3061 atgagaccac gtggagttga ttagattctt ttcatgttcc tcgtgctcta tcaaataact 
     3121 gtacccaaat acacacacac acacacacac acaatgcgcg cacacacaaa atcctttttt 
     3181 agcttaagaa gcccagaatc agaagtaaag ctaactgtgg gacttaagta ttattctgaa 
     3241 cggaactccc agggcgtgaa gcgcgcttca ggcttccaga gaagcagctg gcgctggatg 
     3301 gaatgaacca agaggccagc acaggggcag atccgtcgag ctctcggcca ccgagctgag 
     3361 cccttaggtt ctggggctgg gaagggtccc taggattgtg cacctctccc gcgggggaca 
     3421 agcaggggga tggcggggct gacgtcggga ggtggcctcc acgggaaggg acacccggat 
     3481 ctcgacacag ccttggcagt ggagtcagga agggtaggga cagattctgg acgccctctt 
     3541 ggccagctcc tcaccgcccc acccccgact ggagccgaga gtaattcata caaaaggagg 
     3601 gatcgccttc gcccctggga atcccaggga ccgtcgctaa attctggccg gcctcccagc 
     3661 ccggaaccgc tgtgcccgcc cagcgcggcg ggaggagcct gcgcctaggg cggatcgcgg 
     3721 gtcggcggga gagcacaagc ccacagtccc cggcggtggg ggaggggcgc gctgagcggg 
     3781 ggcccgggag ccagcgcggg gcaaactggg aaagtggtgt cgtgtgctgg ctccgccctc 
     3841 ttcccgaggg tgggggagaa cggtataaaa gtgcggtagt cgcgttggac gttctttttc 
     3901 gcaacgggtt tgccgtcaga acgcaggtga gtggcgggtg tggcctccgc gggcccgggc 
     3961 tccctccttt gagcggggtc ggaccgccgt gcgggtgtcg tcggccgggc ttctctgcga 
     4021 gcgttcccgc cctggatggc gggctgtgcg ggagggcgag ggggggaggc ctggcggcgg 
     4081 ccccggagcc tcgcctcgtg tcgggcgtga ggcctagcgt ggcttccgcc ccgccgcgtg 
     4141 ccaccgcggc cgcgctttgc tgtctgcccg gctgccctcg attgcctgcc cgcggcccgg 
     4201 gccaacaaag ggagggcgtg gagctggctg gtagggagcc ccgtagtccg catgtcgggc 
     4261 agggagagcg gcagcagtcg ggggggggac cgggcccgcc cgtcccgcag cacatgtccg 
     4321 acgccgcctg gacgggtagc ggcctgtgtc ctgataaggc ggccgggcgg tgggttttag 
     4381 atgccgggtt caggtggccc cgggtcccgg cccggtctgg ccagtacccc gtagtggctt 
     4441 agctccgagg agggcgaggc ccgcccgccc ggcaccagtt gcgtgcgcgg aaagatggcc 
     4501 gctcccgggc cctgtagcaa ggagctcaaa atggaggacg cggcagcccg gcggagcggg 
     4561 gcgggtgagt cacccacaca aaggaagagg gccttgcccc tcgccggccg ctgcttcctg 
     4621 tgaccccgtg gtgtaccggc cgcacttcag tcaccccggg cgctctttcg gagcaccgct 
     4681 ggcctccgct gggggagggg atctgtctaa tggcgttgga gtttgctcac atttggtggg 
     4741 tggagactgt agccaggcca gcctggccat gaaagtaatt cttggaattt gcccattttg 
     4801 agtttggagc gaagctgatt gacaaagctg cttagccgtt caaaggtatt cttcgaactt 
     4861 tttttttaag gtgttgtgaa aacctcgagg ccgccaccat ggtgagcaag ggcgaggagc 
     4921 tgttcaccgg ggtggtgccc atcctggtcg agctggacgg cgacgtaaac ggccacaagt 
     4981 tcagcgtgtc cggcgagggc gagggcgatg ccacctacgg caagctgacc ctgaagttca 
     5041 tctgcaccac cggcaagctg cccgtgccct ggcccaccct cgtgaccacc ctgacctacg 
     5101 gcgtgcagtg cttcagccgc taccccgacc acatgaagca gcacgacttc ttcaagtccg 
     5161 ccatgcccga aggctacgtc caggagcgca ccatcttctt caaggacgac ggcaactaca 
     5221 agacccgcgc cgaggtgaag ttcgagggcg acaccctggt gaaccgcatc gagctgaagg 
     5281 gcatcgactt caaggaggac ggcaacatcc tggggcacaa gctggagtac aactacaaca 
     5341 gccacaacgt ctatatcatg gccgacaagc agaagaacgg catcaaggtg aacttcaaga 
     5401 tccgccacaa catcgaggac ggcagcgtgc agctcgccga ccactaccag cagaacaccc 
     5461 ccatcggcga cggccccgtg ctgctgcccg acaaccacta cctgagcacc cagtccgccc 
     5521 tgagcaaaga ccccaacgag aagcgcgatc acatggtcct gctggagttc gtgaccgccg 
     5581 ccgggatcac tctcggcatg gacgagctgt acaagtaagc tagcggccgc gcagttaacg 
     5641 ccgcccctct ccctcccccc cccctaacgt tactggccga agccgcttgg aataaggccg 
     5701 gtgtgcgttt gtctatatgt tattttccac catattgccg tcttttggca atgtgagggc 
     5761 ccggaaacct ggccctgtct tcttgacgag cattcctagg ggtctttccc ctctcgccaa 
     5821 aggaatgcaa ggtctgttga atgtcgtgaa ggaagcagtt cctctggaag cttcttgaag 
     5881 acaaacaacg tctgtagcga ccctttgcag gcagcggaac cccccacctg gcgacaggtg 
     5941 cctctgcggc caaaagccac gtgtataaga tacacctgca aaggcggcac aaccccagtg 
     6001 ccacgttgtg agttggatag ttgtggaaag agtcaaatgg ctctcctcaa gcgtattcaa 
     6061 caaggggctg aaggatgccc agaaggtacc ccattgtatg ggatctgatc tggggcctcg 
     6121 gtacacatgc tttacatgtg tttagtcgag gttaaaaaaa cgtctaggcc ccccgaacca 
     6181 cggggacgtg gttttccttt gaaaaacacg atgataatat ggccacaaga tctgccacca 
     6241 tggttcgacc attgaactgc atcgtcgccg tgtcccaaaa tatggggatt ggcaagaacg 
     6301 gagacctacc ctggcctccg ctcaggaacg agttcaagta cttccaaaga atgaccacaa 
     6361 cctcttcagt ggaaggtaaa cagaatctgg tgattatggg taggaaaacc tggttctcca 
     6421 ttcctgagaa gaatcgacct ctaaaggaca gaattaatat agttctcagt agagaactca 
     6481 aagaaccacc acgaggagct cattttcttg ccaaaagttt ggatgatgcc ttaagactta 
     6541 ttgaacaacc ggaattggca agtaaagtag acatggtttg gatagtcgga ggcagttctg 
     6601 tttaccagga agccatgaat caaccaggcc acctcagact ctttgtgaca aggatcatgc 
     6661 aggaatttga aagtgacacg tttttcccag aaattgattt ggggaaatat aaacttctcc 
     6721 cagaataccc aggcgtcctc tctgaggtcc aggaggaaaa aggcatcaag tataagtttg 
     6781 aagtctacga gaagaaagac taatcatatt acccctaaca cctgccaccc cagtcttaat 
     6841 cagtggtgga agaacggtct cagaactgtt tgtctcaatt ggccatttaa gtttaatagt 
     6901 gaaagactgg ttaatgataa caatgcatcg gaaaaccttc aggaggaaag gagaatgttt 
     6961 tgtggaacat ttttgtgtgt gtggcagttt taagttatta gttttcaaaa tcagtacttt 
     7021 ttaatggaaa caacttgacc aaaaatctgt cacagaattt tgagacccat taaaatacaa 
     7081 gtttaatgag aagtctgtct ctgttaatgc tgaagtcatt actaagtgct tagcttagca 
     7141 aggtatgtgg atgcccattt gtgttccaag ggattggact gttcatcagg acccagagct 
     7201 gagtttcaag ggctcaagag atggcttatt acctgtgggt gtcttgaagg ttctggttgg 
     7261 gacaaattag gaatgttttt ggcagacatg gtgactaccc ttcatctggg tgagttcagt 
     7321 tgatttgtct tgagcctttg gggtttacac aagtaaatga catcatacag ttagtgtatt 
     7381 gttagtgaat attaatatat gaggcaggct ttgctctagc tagacatatg tcga 
//
