# Supplementary material for: Promoter from Chinese hamster elongation factor-1a gene and Epstein-Barr virus terminal repeats concatemer fragment maintain stable high-level expression of recombinant proteins
Source: PeerJ. 2023 Oct 24;11:e16287. doi: 10.7717/peerj.16287 (PMC10607201; doi:10.7717/peerj.16287)
Supplement: Supplemental Information 2 [file peerj-11-16287-s002.zip › p1.1-Tr3-eGFP.gb]

LOCUS       p1.1-Tr3-eGFP        7434 bp    DNA     circular     29-MAY-2023
SOURCE      
  ORGANISM  
COMMENT     This file is created by Vector NTI
            http://www.invitrogen.com/
COMMENT     VNTDATE|-12667261|
COMMENT     VNTDBDATE|-14939803|
COMMENT     LSOWNER|
COMMENT     VNTNAME|p1.1-Tr3-eGFP|
COMMENT     VNTAUTHORNAME|Nadezhda Orlova|
FEATURES             Location/Qualifiers
     misc_signal     5709..5709
                     /vntifkey="87"
                     /label=putative\transcription\start
     intron          5742..6685
                     /vntifkey="15"
                     /label=intron1
     TATA_signal     5679..5684
                     /vntifkey="41"
                     /label=TATA
     misc_feature    1186..1800
                     /vntifkey="21"
                     /label=CHO\EEF1A\DFR
     misc_feature    4186..6697
                     /vntifkey="21"
                     /label=CHO\EEF1A\UFR
     misc_feature    complement(3775..4176)
                     /vntifkey="21"
                     /label=EBVTR
     exon            621..1184
                     /vntifkey="61"
                     /label=DHFR
     RBS             21..608
                     /vntifkey="32"
                     /label=EMCV\IRES
                     /note="internal ribosomal entry site "
     promoter        complement(3635..3739)
                     /vntifkey="30"
                     /label=bla\pomoter
     exon            complement(2780..3640)
                     /vntifkey="61"
                     /label=Ampicillin\(bla)\resistance\gene
     rep_origin      complement(1965..2638)
                     /vntifkey="33"
                     /label=pUC\origin
     misc_feature    6700..7434
                     /vntifkey="21"
                     /label=GFP\ORF
BASE COUNT     1756 a      2007 c      2041 g      1630 t 
ORIGIN
        1 ctagcggccg cgcagttaac gccgcccctc tccctccccc ccccctaacg ttactggccg 
       61 aagccgcttg gaataaggcc ggtgtgcgtt tgtctatatg ttattttcca ccatattgcc 
      121 gtcttttggc aatgtgaggg cccggaaacc tggccctgtc ttcttgacga gcattcctag 
      181 gggtctttcc cctctcgcca aaggaatgca aggtctgttg aatgtcgtga aggaagcagt 
      241 tcctctggaa gcttcttgaa gacaaacaac gtctgtagcg accctttgca ggcagcggaa 
      301 ccccccacct ggcgacaggt gcctctgcgg ccaaaagcca cgtgtataag atacacctgc 
      361 aaaggcggca caaccccagt gccacgttgt gagttggata gttgtggaaa gagtcaaatg 
      421 gctctcctca agcgtattca acaaggggct gaaggatgcc cagaaggtac cccattgtat 
      481 gggatctgat ctggggcctc ggtacacatg ctttacatgt gtttagtcga ggttaaaaaa 
      541 acgtctaggc cccccgaacc acggggacgt ggttttcctt tgaaaaacac gatgataata 
      601 tggccacaag atctgccacc atggttcgac cattgaactg catcgtcgcc gtgtcccaaa 
      661 atatggggat tggcaagaac ggagacctac cctggcctcc gctcaggaac gagttcaagt 
      721 acttccaaag aatgaccaca acctcttcag tggaaggtaa acagaatctg gtgattatgg 
      781 gtaggaaaac ctggttctcc attcctgaga agaatcgacc tctaaaggac agaattaata 
      841 tagttctcag tagagaactc aaagaaccac cacgaggagc tcattttctt gccaaaagtt 
      901 tggatgatgc cttaagactt attgaacaac cggaattggc aagtaaagta gacatggttt 
      961 ggatagtcgg aggcagttct gtttaccagg aagccatgaa tcaaccaggc cacctcagac 
     1021 tctttgtgac aaggatcatg caggaatttg aaagtgacac gtttttccca gaaattgatt 
     1081 tggggaaata taaacttctc ccagaatacc caggcgtcct ctctgaggtc caggaggaaa 
     1141 aaggcatcaa gtataagttt gaagtctacg agaagaaaga ctaatcatat tacccctaac 
     1201 acctgccacc ccagtcttaa tcagtggtgg aagaacggtc tcagaactgt ttgtctcaat 
     1261 tggccattta agtttaatag tgaaagactg gttaatgata acaatgcatc ggaaaacctt 
     1321 caggaggaaa ggagaatgtt ttgtggaaca tttttgtgtg tgtggcagtt ttaagttatt 
     1381 agttttcaaa atcagtactt tttaatggaa acaacttgac caaaaatctg tcacagaatt 
     1441 ttgagaccca ttaaaataca agtttaatga gaagtctgtc tctgttaatg ctgaagtcat 
     1501 tactaagtgc ttagcttagc aaggtatgtg gatgcccatt tgtgttccaa gggattggac 
     1561 tgttcatcag gacccagagc tgagtttcaa gggctcaaga gatggcttat tacctgtggg 
     1621 tgtcttgaag gttctggttg ggacaaatta ggaatgtttt tggcagacat ggtgactacc 
     1681 cttcatctgg gtgagttcag ttgatttgtc ttgagccttt ggggtttaca caagtaaatg 
     1741 acatcataca gttagtgtat tgttagtgaa tattaatata tgaggcaggc tttgctctag 
     1801 ctagacatat gtcgacgtcc ggagctcagg cgcgccatgg ctcttccgct tcctcgctca 
     1861 ctgactcgct gcgctcggtc gttcggctgc ggcgagcggt atcagctcac tcaaaggcgg 
     1921 taatacggtt atccacagaa tcaggggata acgcaggaaa gaacatgtga gcaaaaggcc 
     1981 agcaaaaggc caggaaccgt aaaaaggccg cgttgctggc gtttttccat aggctccgcc 
     2041 cccctgacga gcatcacaaa aatcgacgct caagtcagag gtggcgaaac ccgacaggac 
     2101 tataaagata ccaggcgttt ccccctggaa gctccctcgt gcgctctcct gttccgaccc 
     2161 tgccgcttac cggatacctg tccgcctttc tcccttcggg aagcgtggcg ctttctcata 
     2221 gctcacgctg taggtatctc agttcggtgt aggtcgttcg ctccaagctg ggctgtgtgc 
     2281 acgaaccccc cgttcagccc gaccgctgcg ccttatccgg taactatcgt cttgagtcca 
     2341 acccggtaag acacgactta tcgccactgg cagcagccac tggtaacagg attagcagag 
     2401 cgaggtatgt aggcggtgct acagagttct tgaagtggtg gcctaactac ggctacacta 
     2461 gaagaacagt atttggtatc tgcgctctgc tgaagccagt taccttcgga aaaagagttg 
     2521 gtagctcttg atccggcaaa caaaccaccg ctggtagcgg tttttttgtt tgcaagcagc 
     2581 agattacgcg cagaaaaaaa ggatctcaag aagatccttt gatcttttct acggggtctg 
     2641 acgctcagtg gaacgaaaac tcacgttaag ggattttggt catgagatta tcaaaaagga 
     2701 tcttcaccta gatcctttta aattaaaaat gaagttttaa atcaatctaa agtatatatg 
     2761 agtaaacttg gtctgacagt taccaatgct taatcagtga ggcacctatc tcagcgatct 
     2821 gtctatttcg ttcatccata gttgcctgac tccccgtcgt gtagataact acgatacggg 
     2881 agggcttacc atctggcccc agtgctgcaa tgataccgcg agacccacgc tcaccggctc 
     2941 cagatttatc agcaataaac cagccagccg gaagggccga gcgcagaagt ggtcctgcaa 
     3001 ctttatccgc ctccatccag tctattaatt gttgccggga agctagagta agtagttcgc 
     3061 cagttaatag tttgcgcaac gttgttgcca ttgctacagg catcgtggtg tcacgctcgt 
     3121 cgtttggtat ggcttcattc agctccggtt cccaacgatc aaggcgagtt acatgatccc 
     3181 ccatgttgtg caaaaaagcg gttagctcct tcggtcctcc gatcgttgtc agaagtaagt 
     3241 tggccgcagt gttatcactc atggttatgg cagcactgca taattctctt actgtcatgc 
     3301 catccgtaag atgcttttct gtgactggtg agtactcaac caagtcattc tgagaatagt 
     3361 gtatgcggcg accgagttgc tcttgcccgg cgtcaatacg ggataatacc gcgccacata 
     3421 gcagaacttt aaaagtgctc atcattggaa aacgttcttc ggggcgaaaa ctctcaagga 
     3481 tcttaccgct gttgagatcc agttcgatgt aacccactcg tgcacccaac tgatcttcag 
     3541 catcttttac tttcaccagc gtttctgggt gagcaaaaac aggaaggcaa aatgccgcaa 
     3601 aaaagggaat aagggcgaca cggaaatgtt gaatactcat actcttcctt tttcaatatt 
     3661 attgaagcat ttatcagggt tattgtctca tgagcggata catatttgaa tgtatttaga 
     3721 aaaataaaca aataggggtt ccgcgcacat ttccccgaaa agtgccacct gcatctcatc 
     3781 acggtcacgc atggctgcgc ccgcgcagcg ccccccgacc cccccccgat ccccggaacg 
     3841 ccagccgcca tccaccgccc gcagcccccg gagcccgcgg accccgaccc cccgccgctc 
     3901 gcccgccgtt gcgccgctct ctgcgggggg gctagggggc cgcgggggga aggccacgcc 
     3961 ccctccactt tttccaggaa tgcgcggcat gacccgcccc ccccatgacc cgccaacacc 
     4021 cccccgatgc cccccggggg tctttcctgg ggggcctttg tcagggttgc ctgtgtcacc 
     4081 cacgggcccc ttggccacgc ttgcctgggt caccccggag ccccgggtca cgtttgccgg 
     4141 ggtcagccct ggggcgcttc ttcacgctcc attgccatgc agaattccca catgtggaca 
     4201 ccggacagta ggtcctcaaa tgctccttat taggttggtt caataatatc aattgtttgt 
     4261 tactaggcag tgatgttgta catctggagg agatctcttg agcccataat caggttatta 
     4321 ggaataaata ctctaaggct aaaaatgtag cttagtgata agagtgcttg cctggtgtgc 
     4381 tgagaccctc ggttccatct ccacaacccc atattccatt acaaaatacc ttttcaccgt 
     4441 ccctagcatt aagaaacaaa acaacaaaga agtttttctt tcttctgaga tcctgcccgg 
     4501 agaggcattt aaaactggcc agggccaaaa aaaaaaaaaa aaaaagaaaa aaaagaaaag 
     4561 aaaacaggct agggccggca tggtggcgca cgcctttaat cccagcacgc aggaggcaga 
     4621 ggcagggcgg atctctgtga gtttgaggtc agcctggtct acctagtgag tttcagggca 
     4681 cccagggcta aagagactgt ctcaaaaaca aaacagccac acaatcagaa ccacagcaaa 
     4741 acgcagttat gatccttgga actgtaggaa tgacaagcat ttaaataata ggacgagcca 
     4801 tttttgagaa gctctgattt cacaagtgtc agggatgggc tctgggcgag taagattgct 
     4861 aatgctggcc tctaaatgag accacgtgga gttgattaga ttcttttcat gttcctcgtg 
     4921 ctctatcaaa taactgtacc caaatacaca cacacacaca cacacacaat gcgcgcacac 
     4981 acaaaatcct tttttagctt aagaagccca gaatcagaag taaagctaac tgtgggactt 
     5041 aagtattatt ctgaacggaa ctcccagggc gtgaagcgcg cttcaggctt ccagagaagc 
     5101 agctggcgct ggatggaatg aaccaagagg ccagcacagg ggcagatccg tcgagctctc 
     5161 ggccaccgag ctgagccctt aggttctggg gctgggaagg gtccctagga ttgtgcacct 
     5221 ctcccgcggg ggacaagcag ggggatggcg gggctgacgt cgggaggtgg cctccacggg 
     5281 aagggacacc cggatctcga cacagccttg gcagtggagt caggaagggt agggacagat 
     5341 tctggacgcc ctcttggcca gctcctcacc gccccacccc cgactggagc cgagagtaat 
     5401 tcatacaaaa ggagggatcg ccttcgcccc tgggaatccc agggaccgtc gctaaattct 
     5461 ggccggcctc ccagcccgga accgctgtgc ccgcccagcg cggcgggagg agcctgcgcc 
     5521 tagggcggat cgcgggtcgg cgggagagca caagcccaca gtccccggcg gtgggggagg 
     5581 ggcgcgctga gcgggggccc gggagccagc gcggggcaaa ctgggaaagt ggtgtcgtgt 
     5641 gctggctccg ccctcttccc gagggtgggg gagaacggta taaaagtgcg gtagtcgcgt 
     5701 tggacgttct ttttcgcaac gggtttgccg tcagaacgca ggtgagtggc gggtgtggcc 
     5761 tccgcgggcc cgggctccct cctttgagcg gggtcggacc gccgtgcggg tgtcgtcggc 
     5821 cgggcttctc tgcgagcgtt cccgccctgg atggcgggct gtgcgggagg gcgagggggg 
     5881 gaggcctggc ggcggccccg gagcctcgcc tcgtgtcggg cgtgaggcct agcgtggctt 
     5941 ccgccccgcc gcgtgccacc gcggccgcgc tttgctgtct gcccggctgc cctcgattgc 
     6001 ctgcccgcgg cccgggccaa caaagggagg gcgtggagct ggctggtagg gagccccgta 
     6061 gtccgcatgt cgggcaggga gagcggcagc agtcgggggg gggaccgggc ccgcccgtcc 
     6121 cgcagcacat gtccgacgcc gcctggacgg gtagcggcct gtgtcctgat aaggcggccg 
     6181 ggcggtgggt tttagatgcc gggttcaggt ggccccgggt cccggcccgg tctggccagt 
     6241 accccgtagt ggcttagctc cgaggagggc gaggcccgcc cgcccggcac cagttgcgtg 
     6301 cgcggaaaga tggccgctcc cgggccctgt agcaaggagc tcaaaatgga ggacgcggca 
     6361 gcccggcgga gcggggcggg tgagtcaccc acacaaagga agagggcctt gcccctcgcc 
     6421 ggccgctgct tcctgtgacc ccgtggtgta ccggccgcac ttcagtcacc ccgggcgctc 
     6481 tttcggagca ccgctggcct ccgctggggg aggggatctg tctaatggcg ttggagtttg 
     6541 ctcacatttg gtgggtggag actgtagcca ggccagcctg gccatgaaag taattcttgg 
     6601 aatttgccca ttttgagttt ggagcgaagc tgattgacaa agctgcttag ccgttcaaag 
     6661 gtattcttcg aacttttttt ttaaggtgtt gtgaaaacct cgaggccgcc accatggtga 
     6721 gcaagggcga ggagctgttc accggggtgg tgcccatcct ggtcgagctg gacggcgacg 
     6781 taaacggcca caagttcagc gtgtccggcg agggcgaggg cgatgccacc tacggcaagc 
     6841 tgaccctgaa gttcatctgc accaccggca agctgcccgt gccctggccc accctcgtga 
     6901 ccaccctgac ctacggcgtg cagtgcttca gccgctaccc cgaccacatg aagcagcacg 
     6961 acttcttcaa gtccgccatg cccgaaggct acgtccagga gcgcaccatc ttcttcaagg 
     7021 acgacggcaa ctacaagacc cgcgccgagg tgaagttcga gggcgacacc ctggtgaacc 
     7081 gcatcgagct gaagggcatc gacttcaagg aggacggcaa catcctgggg cacaagctgg 
     7141 agtacaacta caacagccac aacgtctata tcatggccga caagcagaag aacggcatca 
     7201 aggtgaactt caagatccgc cacaacatcg aggacggcag cgtgcagctc gccgaccact 
     7261 accagcagaa cacccccatc ggcgacggcc ccgtgctgct gcccgacaac cactacctga 
     7321 gcacccagtc cgccctgagc aaagacccca acgagaagcg cgatcacatg gtcctgctgg 
     7381 agttcgtgac cgccgccggg atcactctcg gcatggacga gctgtacaag taag 
//
