# Supplementary material for: Promoter from Chinese hamster elongation factor-1a gene and Epstein-Barr virus terminal repeats concatemer fragment maintain stable high-level expression of recombinant proteins
Source: PeerJ. 2023 Oct 24;11:e16287. doi: 10.7717/peerj.16287 (PMC10607201; doi:10.7717/peerj.16287)
Supplement: Supplemental Information 2 [file peerj-11-16287-s002.zip › pOptiVEC-eGFP.gb]

LOCUS       pOptiVEC-eGFP        5109 bp    DNA     circular      3-SEP-2019
SOURCE      
  ORGANISM  
COMMENT     This file is created by Vector NTI
            http://www.invitrogen.com/
COMMENT     VNTDATE|-12975348|
COMMENT     VNTDBDATE|-12975348|
COMMENT     LSOWNER|
COMMENT     VNTNAME|pOptiVEC-eGFP|
COMMENT     VNTAUTHORNAME|Nadezhda Orlova|
FEATURES             Location/Qualifiers
     misc_feature    68..89
                     /vntifkey="21"
                     /label=zopa
     misc_feature    16..26
                     /vntifkey="21"
                     /label=Kozac_start
     CDS             23..742
                     /gene="egfp"
                     /codon_start=1
                     /transl_table=11
                     /product="Enhanced Green Fluorescent Protein"
                     /protein_id="AAB08062.1"
                     /db_xref="GI:1373322"
                     /vntifkey="4"
                     /label=egfp
     gene            23..742
                     /gene="egfp"
                     /vntifkey="60"
     primer_bind     870..891
                     /vntifkey="28"
                     /label=IRESA\rev\binding\site
     promoter        complement(4268..4372)
                     /vntifkey="30"
                     /label=bla\pomoter
     exon            complement(3413..4273)
                     /vntifkey="61"
                     /label=Ampicillin\(bla)\resistance\gene
     rep_origin      complement(2598..3271)
                     /vntifkey="33"
                     /label=pUC\origin
     polyA_signal    1964..2236
                     /vntifkey="25"
                     /label=TK\polyadenilation\signal
     exon            1361..1924
                     /vntifkey="61"
                     /label=DHFR
     RBS             761..1348
                     /vntifkey="32"
                     /label=EMCV\IRES
                     /note="internal ribosomal entry site "
     primer_bind     4964..4984
                     /vntifkey="28"
                     /label=CMV\forward\primer\binding\site
     promoter        4427..5014
                     /vntifkey="29"
                     /label=CMV\Promoter
BASE COUNT     1300 a      1357 c      1283 g      1169 t 
ORIGIN
        1 gatccaccgg ccggtcgcca ccatggtgag caagggcgag gagctgttca ccggggtggt 
       61 gcccatcctg gtcgagctgg acggcgacgt aaacggccac aagttcagcg tgtccggcga 
      121 gggcgagggc gatgccacct acggcaagct gaccctgaag ttcatctgca ccaccggcaa 
      181 gctgcccgtg ccctggccca ccctcgtgac caccctgacc tacggcgtgc agtgcttcag 
      241 ccgctacccc gaccacatga agcagcacga cttcttcaag tccgccatgc ccgaaggcta 
      301 cgtccaggag cgcaccatct tcttcaagga cgacggcaac tacaagaccc gcgccgaggt 
      361 gaagttcgag ggcgacaccc tggtgaaccg catcgagctg aagggcatcg acttcaagga 
      421 ggacggcaac atcctggggc acaagctgga gtacaactac aacagccaca acgtctatat 
      481 catggccgac aagcagaaga acggcatcaa ggtgaacttc aagatccgcc acaacatcga 
      541 ggacggcagc gtgcagctcg ccgaccacta ccagcagaac acccccatcg gcgacggccc 
      601 cgtgctgctg cccgacaacc actacctgag cacccagtcc gccctgagca aagaccccaa 
      661 cgagaagcgc gatcacatgg tcctgctgga gttcgtgacc gccgccggga tcactctcgg 
      721 catggacgag ctgtacaagt aaagcggccg cgcagttaac gccgcccctc tccctccccc 
      781 ccccctaacg ttactggccg aagccgcttg gaataaggcc ggtgtgcgtt tgtctatatg 
      841 ttattttcca ccatattgcc gtcttttggc aatgtgaggg cccggaaacc tggccctgtc 
      901 ttcttgacga gcattcctag gggtctttcc cctctcgcca aaggaatgca aggtctgttg 
      961 aatgtcgtga aggaagcagt tcctctggaa gcttcttgaa gacaaacaac gtctgtagcg 
     1021 accctttgca ggcagcggaa ccccccacct ggcgacaggt gcctctgcgg ccaaaagcca 
     1081 cgtgtataag atacacctgc aaaggcggca caaccccagt gccacgttgt gagttggata 
     1141 gttgtggaaa gagtcaaatg gctctcctca agcgtattca acaaggggct gaaggatgcc 
     1201 cagaaggtac cccattgtat gggatctgat ctggggcctc ggtacacatg ctttacatgt 
     1261 gtttagtcga ggttaaaaaa acgtctaggc cccccgaacc acggggacgt ggttttcctt 
     1321 tgaaaaacac gatgataata tggccacaag atctgccacc atggttcgac cattgaactg 
     1381 catcgtcgcc gtgtcccaaa atatggggat tggcaagaac ggagacctac cctggcctcc 
     1441 gctcaggaac gagttcaagt acttccaaag aatgaccaca acctcttcag tggaaggtaa 
     1501 acagaatctg gtgattatgg gtaggaaaac ctggttctcc attcctgaga agaatcgacc 
     1561 tttaaaggac agaattaata tagttctcag tagagaactc aaagaaccac cacgaggagc 
     1621 tcattttctt gccaaaagtt tggatgatgc cttaagactt attgaacaac cggaattggc 
     1681 aagtaaagta gacatggttt ggatagtcgg aggcagttct gtttaccagg aagccatgaa 
     1741 tcaaccaggc cacctcagac tctttgtgac aaggatcatg caggaatttg aaagtgacac 
     1801 gtttttccca gaaattgatt tggggaaata taaacttctc ccagaatacc caggcgtcct 
     1861 ctctgaggtc caggaggaaa aaggcatcaa gtataagttt gaagtctacg agaagaaaga 
     1921 ctaaaaccgg ttagtaatga gtttaaacgg gggaggctaa ctgaaacacg gaaggagaca 
     1981 ataccggaag gaacccgcgc tatgacggca ataaaaagac agaataaaac gcacgggtgt 
     2041 tgggtcgttt gttcataaac gcggggttcg gtcccagggc tggcactctg tcgatacccc 
     2101 accgagaccc cattggggcc aatacgcccg cgtttcttcc ttttccccac cccacccccc 
     2161 aagttcgggt gaaggcccag ggctcgcagc caacgtcggg gcggcaggcc ctgccattac 
     2221 cgtcgacctc tagctagagc ttggcgtaat catggtcata gctgtttcct gtgtgaaatt 
     2281 gttatccgct cacaattcca cacaacatac gagccggaag cataaagtgt aaagcctggg 
     2341 gtgcctaatg agtgagctaa ctcacattaa ttgcgttgcg ctcactgccc gctttccagt 
     2401 cgggaaacct gtcgtgccag ctgcattaat gaatcggcca acgcgcgggg agaggcggtt 
     2461 tgcgtattgg gcgctcttcc gcttcctcgc tcactgactc gctgcgctcg gtcgttcggc 
     2521 tgcggcgagc ggtatcagct cactcaaagg cggtaatacg gttatccaca gaatcagggg 
     2581 ataacgcagg aaagaacatg tgagcaaaag gccagcaaaa ggccaggaac cgtaaaaagg 
     2641 ccgcgttgct ggcgtttttc cataggctcc gcccccctga cgagcatcac aaaaatcgac 
     2701 gctcaagtca gaggtggcga aacccgacag gactataaag ataccaggcg tttccccctg 
     2761 gaagctccct cgtgcgctct cctgttccga ccctgccgct taccggatac ctgtccgcct 
     2821 ttctcccttc gggaagcgtg gcgctttctc atagctcacg ctgtaggtat ctcagttcgg 
     2881 tgtaggtcgt tcgctccaag ctgggctgtg tgcacgaacc ccccgttcag cccgaccgct 
     2941 gcgccttatc cggtaactat cgtcttgagt ccaacccggt aagacacgac ttatcgccac 
     3001 tggcagcagc cactggtaac aggattagca gagcgaggta tgtaggcggt gctacagagt 
     3061 tcttgaagtg gtggcctaac tacggctaca ctagaagaac agtatttggt atctgcgctc 
     3121 tgctgaagcc agttaccttc ggaaaaagag ttggtagctc ttgatccggc aaacaaacca 
     3181 ccgctggtag cggttttttt gtttgcaagc agcagattac gcgcagaaaa aaaggatctc 
     3241 aagaagatcc tttgatcttt tctacggggt ctgacgctca gtggaacgaa aactcacgtt 
     3301 aagggatttt ggtcatgaga ttatcaaaaa ggatcttcac ctagatcctt ttaaattaaa 
     3361 aatgaagttt taaatcaatc taaagtatat atgagtaaac ttggtctgac agttaccaat 
     3421 gcttaatcag tgaggcacct atctcagcga tctgtctatt tcgttcatcc atagttgcct 
     3481 gactccccgt cgtgtagata actacgatac gggagggctt accatctggc cccagtgctg 
     3541 caatgatacc gcgagaccca cgctcaccgg ctccagattt atcagcaata aaccagccag 
     3601 ccggaagggc cgagcgcaga agtggtcctg caactttatc cgcctccatc cagtctatta 
     3661 attgttgccg ggaagctaga gtaagtagtt cgccagttaa tagtttgcgc aacgttgttg 
     3721 ccattgctac aggcatcgtg gtgtcacgct cgtcgtttgg tatggcttca ttcagctccg 
     3781 gttcccaacg atcaaggcga gttacatgat cccccatgtt gtgcaaaaaa gcggttagct 
     3841 ccttcggtcc tccgatcgtt gtcagaagta agttggccgc agtgttatca ctcatggtta 
     3901 tggcagcact gcataattct cttactgtca tgccatccgt aagatgcttt tctgtgactg 
     3961 gtgagtactc aaccaagtca ttctgagaat agtgtatgcg gcgaccgagt tgctcttgcc 
     4021 cggcgtcaat acgggataat accgcgccac atagcagaac tttaaaagtg ctcatcattg 
     4081 gaaaacgttc ttcggggcga aaactctcaa ggatcttacc gctgttgaga tccagttcga 
     4141 tgtaacccac tcgtgcaccc aactgatctt cagcatcttt tactttcacc agcgtttctg 
     4201 ggtgagcaaa aacaggaagg caaaatgccg caaaaaaggg aataagggcg acacggaaat 
     4261 gttgaatact catactcttc ctttttcaat attattgaag catttatcag ggttattgtc 
     4321 tcatgagcgg atacatattt gaatgtattt agaaaaataa acaaataggg gttccgcgca 
     4381 catttccccg aaaagtgcca cctgacgtcg acggatcggg agatcagttg acattgatta 
     4441 ttgactagtt attaatagta atcaattacg gggtcattag ttcatagccc atatatggag 
     4501 ttccgcgtta cataacttac ggtaaatggc ccgcctggct gaccgcccaa cgacccccgc 
     4561 ccattgacgt caataatgac gtatgttccc atagtaacgc caatagggac tttccattga 
     4621 cgtcaatggg tggagtattt acggtaaact gcccacttgg cagtacatca agtgtatcat 
     4681 atgccaagta cgccccctat tgacgtcaat gacggtaaat ggcccgcctg gcattatgcc 
     4741 cagtacatga ccttatggga ctttcctact tggcagtaca tctacgtatt agtcatcgct 
     4801 attaccatgg tgatgcggtt ttggcagtac atcaatgggc gtggatagcg gtttgactca 
     4861 cggggatttc caagtctcca ccccattgac gtcaatggga gtttgttttg gcaccaaaat 
     4921 caacgggact ttccaaaatg tcgtaacaac tccgccccat tgacgcaaat gggcggtagg 
     4981 cgtgtacggt gggaggtcta tataagcaga gctcgtttag tgaaccgtca gatcgcctgg 
     5041 agacgccatc cacgctgttt tgacctccat agaagacacc gggaccgatc cagcctccgg 
     5101 actctagag 
//
